# Supplementary material for: Validation of Automated Bacterial Suspension Preparation by Colibri® and Plate Streaking by WASP® for Antibiotic Disk Diffusion Susceptibility Testing
Source: Antibiotics (Basel). 2025 Nov 21;14(12):1178. doi: 10.3390/antibiotics14121178 (PMC12729282; doi:10.3390/antibiotics14121178)
Supplement: Supplementary file 1 [file antibiotics-14-01178-s001.zip]

Archive with 1 entries (1 files):
- antibiotics-3944074-supplementary.xlsx
