# Supplementary material for: Validation of Automated Bacterial Suspension Preparation by Colibri® and Plate Streaking by WASP® for Antibiotic Disk Diffusion Susceptibility Testing
Source: Antibiotics (Basel). 2025 Nov 21;14(12):1178. doi: 10.3390/antibiotics14121178 (PMC12729282; doi:10.3390/antibiotics14121178)
Supplement: Supplementary file 1 [file antibiotics-14-01178-s001.zip › antibiotics-3944074-supplementary.xlsx]

## Sheet: Agreements
	S/I/R Agreement							S/I/R Referentie
	CA	mD	MD	VMD	NA	Totaal		S	I	R	MD	VMD
AK30	123	0	0	0	0	123		89	0	34	0	0
AMC30	93	0	0	0	207	93		17	0	74	0	0
AMP2	18	0	0	0	14	18		5	0	13	0	0
AMP10	94	0	0	0	2	94		5	0	88	0	0
ATM30	110	9	0	0	0	119		41	25	53	0	0
CFR30	94	0	0	0	2	94		27	0	67	0	0
FEP30	101	18	0	0	0	119		38	27	54	0	0
FOX30	43	0	0	0	2	43		14	0	29	0	0
CAZ10	111	8	0	0	0	119		37	21	61	0	0
CRO30	91	3	0	0	2	94		32	1	61	0	0
CXM30	73	0	0	0	17	73		22	0	51	0	0
CIP5	173	10	0	0	1	183		46	39	93	0	0
DA2	54	0	0	0	2	54		35	0	19	0	0
E15	54	0	0	0	2	54		20	0	34	0	0
FOT200	34	0	0	0	30	34		32	0	2	0	0
CN10	140	0	1	0	4	141		91	0	50	0.010989	0
CN30	0	0	0	0	16	0		0	0	0	#DIV/0!	#DIV/0!
LZD10	72	0	0	0	0	72		70	0	2	0	0
MEM10	109	14	0	0	0	123		89	15	19	0	0
MXF5	145	0	2	0	4	147		68	0	79	0.0294118	0
F100	43	0	0	0	46	43		43	0	0	0	#DIV/0!
OX1	0	0	0	0	16	0		0	0	0	#DIV/0!	#DIV/0!
P1	38	0	0	0	3	38		15	0	23	0	0
TZP36	30	1	1	0	0	32		33	13	69	0.030303	0
RD5	54	0	0	0	2	54		47	0	7	0	0
TEM30	72	0	0	0	18	72		0	36	36	#DIV/0!	0
TE30	54	0	0	0	2	54		36	0	18	0	0
SXT25	150	0	0	0	4	150		80	0	70	0	0
VA5	29	0	0	0	14	29		13	0	16	0	0
Totaal	2202	63	4	0	410	2269		1045	177	1122	0.00382775	0
%	0.970472	0.0277655	0.00382775	0	/	/

## Sheet: Antibiotics list
Abbreviation	Antibiotic
AK30	Amikacin
AMC30	Amoxicillin/clavulanic acid
AMP2	Ampicillin
AMP10	Ampicillin
ATM30	Aztreonam
CFR30	Cefadroxil
FEP30	Cefepime
FOX30	Cefoxitin
CAZ10	Ceftazidime
CRO30	Ceftriaxone
CXM30	Cefuroxime
CIP5	Ciprofloxacin
DA2	Clindamycin
E15	Erythromycin
FOT200	Fosfomycin
CN10	Gentamicin
CN30	Gentamicin
LZD10	Linezolid
MEM10	Meropenem
MXF5	Moxifloxacin
F100	Nitrofurantoin
OX1	Oxacillin
P1	Penicillin G1
TZP36	Piperacillin/Tazobactam
RD5	Rifampicin
TEM30	Temocillin
TE30	Tetracycline
SXT25	Sulfamethoxazole/Trimethoprim
VA5	Vancomycin

## Sheet: GNB Colibri vs Ref
Kiem	Referentie	AK30	AMC30	AM10	ATM30	CFR30	FEP30	CAZ10	CRO30	CXM30	CIP5	FOS200	CN10	MEM10	MXF5	F100	TZP36	TEM30	SXT25
Klebsiella oxytoca	Q09/003	CA	CA	CA	CA	CA	md	md	CA	CA	CA	NA	CA	CA	CA	NA	CA	CA	CA
Pseudomonas putida	Q22/029	CA	NA	NA	CA	NA	CA	CA	NA	NA	CA	NA	NA	CA	NA	NA	CA	NA	NA
Enterobacter cloacae complex	Q23/013	CA	CA	CA	CA	CA	md	CA	CA	NA	md	NA	CA	CA	MD	NA	CA	NA	CA
Serratia marcescens complex	Q23/018	CA	CA	CA	CA	CA	CA	CA	CA	NA	CA	NA	CA	CA	CA	NA	CA	NA	CA
Salmonella species	Q23/021	CA	CA	CA	CA	CA	CA	CA	CA	NA	NA	NA	CA	CA	CA	NA	CA	NA	CA
Pseudomonas aeruginosa	Q23/026	CA	NA	NA	CA	NA	CA	CA	NA	NA	CA	NA	NA	CA	NA	NA	CA	NA	NA
Escherichia coli	REF-720	CA	CA	CA	md	CA	CA	md	CA	CA	CA	CA	CA	CA	CA	CA	CA	CA	CA
Escherichia coli	REF-721	CA	CA	CA	CA	CA	md	CA	CA	CA	CA	CA	CA	CA	CA	CA	CA	CA	CA
Escherichia coli	REF-722	CA	CA	CA	CA	CA	CA	CA	CA	CA	CA	CA	CA	CA	CA	CA	CA	CA	CA
Citrobacter freundii complex	REF-724	CA	CA	CA	CA	CA	CA	CA	CA	NA	CA	NA	CA	CA	CA	NA	CA	NA	CA
Enterobacter asburiae	REF-725	CA	CA	CA	CA	CA	md	CA	CA	NA	md	NA	CA	CA	CA	NA	CA	NA	CA
Enterobacter cloacae complex	REF-726	CA	CA	CA	CA	CA	CA	CA	CA	NA	md	NA	CA	CA	CA	NA	CA	NA	CA
Enterobacter cloacae complex	REF-727	CA	CA	CA	md	CA	CA	CA	CA	NA	md	NA	CA	md	CA	NA	CA	NA	CA
Morganella morgani	REF-728	CA	CA	CA	CA	CA	CA	md	CA	NA	CA	NA	CA	CA	CA	NA	CA	NA	CA
Serratia marcescens complex	REF-729	CA	CA	CA	CA	CA	CA	CA	CA	NA	CA	NA	CA	CA	CA	NA	CA	NA	CA
Proteus mirabilis	REF-730	CA	CA	CA	CA	CA	CA	CA	CA	CA	md	NA	CA	CA	CA	NA	CA	CA	CA
Serratia marcescens complex	REF-731	CA	CA	CA	md	CA	md	md	CA	NA	CA	NA	CA	CA	CA	NA	CA	NA	CA
Escherichia coli	REF-732	CA	CA	CA	CA	CA	CA	CA	CA	CA	CA	CA	CA	CA	CA	CA	CA	CA	CA
Klebsiella pneumoniae	REF-733	CA	CA	CA	CA	CA	CA	CA	CA	CA	CA	NA	CA	CA	CA	NA	CA	CA	CA
Klebsiella aerogenes	REF-793	CA	CA	CA	CA	CA	CA	CA	CA	NA	CA	NA	MD	CA	CA	NA	CA	NA	CA
Klebsiella pneumoniae	REF-794	CA	CA	CA	CA	CA	CA	CA	CA	CA	CA	NA	CA	md	CA	NA	CA	CA	CA
Klebsiella pneumoniae	REF-795	CA	CA	CA	CA	CA	CA	CA	CA	CA	CA	NA	CA	md	CA	NA	CA	CA	CA
Klebsiella pneumoniae	REF-796	CA	CA	CA	CA	CA	CA	CA	CA	CA	CA	NA	CA	md	CA	NA	CA	CA	CA
Citrobacter koseri	REF-797	CA	CA	CA	CA	CA	CA	CA	CA	NA	CA	NA	CA	CA	CA	NA	CA	NA	CA
Morganella morganii	REF-798	CA	CA	CA	CA	CA	CA	CA	CA	NA	md	NA	CA	CA	CA	NA	CA	NA	CA
Escherichia coli	REF-799	CA	CA	CA	CA	CA	CA	CA	CA	CA	CA	CA	CA	CA	CA	CA	CA	CA	CA
Morganella morganii	REF-800	CA	CA	CA	CA	CA	CA	CA	CA	NA	CA	NA	CA	CA	CA	NA	CA	NA	CA
Enterobacter cloacae complex	REF-801	CA	CA	CA	CA	CA	CA	CA	CA	NA	CA	NA	CA	CA	CA	NA	CA	NA	CA
Escherichia coli	REF-802	CA	CA	CA	CA	CA	CA	CA	CA	CA	CA	CA	CA	CA	CA	CA	CA	CA	CA
Escherichia coli	REF-803	CA	CA	CA	CA	CA	CA	CA	CA	CA	CA	CA	CA	CA	CA	CA	CA	CA	CA
Klebsiella pneumoniae	23/0221	CA	CA	CA	CA	CA	CA	CA	CA	CA	CA	NA	CA	CA	CA	NA	CA	CA	CA
Klebsiella pneumoniae	23/0445	CA	NA	CA	CA	CA	CA	CA	CA	CA	CA	NA	CA	CA	CA	NA	CA	CA	CA
Klebsiella pneumoniae	23/0644	CA	CA	CA	CA	CA	CA	CA	CA	CA	CA	NA	CA	CA	CA	NA	CA	CA	CA
Klebsiella pneumoniae	23/0645	CA	CA	CA	CA	CA	CA	CA	CA	CA	CA	NA	CA	CA	CA	NA	CA	CA	CA
Klebsiella pneumoniae	23/0674	CA	CA	CA	CA	CA	CA	CA	CA	CA	CA	NA	CA	CA	CA	NA	CA	CA	CA
Klebsiella pneumoniae	23/0740	CA	CA	CA	CA	CA	CA	CA	CA	CA	CA	NA	CA	CA	CA	NA	CA	CA	CA
Citrobacter freundii complex	23/0840	CA	CA	CA	CA	CA	CA	CA	CA	CA	CA	NA	CA	CA	CA	NA	CA	NA	CA
Klebsiella aerogenes	23/0964	CA	CA	CA	CA	CA	CA	CA	CA	NA	CA	NA	CA	md	CA	NA	CA	NA	CA
Escherichia coli	23/1030	CA	CA	CA	CA	CA	CA	CA	CA	CA	CA	CA	CA	CA	CA	CA	CA	CA	CA
Enterobacter cloacae complex	23/1048	CA	CA	CA	CA	CA	CA	CA	md	NA	CA	NA	CA	CA	CA	NA	CA	NA	CA
Escherichia coli	23/1370	CA	CA	CA	md	CA	CA	CA	CA	CA	CA	CA	CA	CA	CA	CA	CA	CA	CA
Citrobacter freundii complex	23/1371	CA	CA	CA	CA	CA	CA	CA	CA	NA	CA	NA	CA	CA	CA	NA	CA	NA	CA
Klebsiella pneumoniae	23/1372	CA	CA	CA	CA	CA	CA	CA	CA	CA	CA	NA	CA	md	CA	NA	CA	CA	CA
Klebsiella pneumoniae	23/1373	CA	CA	CA	CA	CA	CA	CA	CA	CA	CA	NA	CA	CA	CA	NA	CA	CA	CA
Escherichia coli	23/1391	CA	CA	CA	CA	CA	CA	CA	CA	CA	CA	CA	CA	CA	CA	CA	CA	CA	CA
Klebsiella oxytoca	23/1449	CA	CA	CA	md	CA	CA	CA	CA	CA	CA	NA	CA	CA	CA	NA	CA	CA	CA
Pseudomonas aeruginosa	23/1547	CA	NA	NA	CA	NA	CA	CA	NA	NA	CA	NA	NA	CA	NA	NA	CA	NA	NA
Escherichia coli	23/1560	CA	CA	CA	CA	CA	CA	CA	CA	CA	CA	CA	CA	CA	CA	CA	CA	CA	CA
Proteus vulgaris	23/1621	CA	CA	CA	CA	CA	CA	CA	CA	NA	CA	NA	CA	CA	CA	NA	CA	NA	CA
Klebsiella pneumoniae	23/1612	CA	CA	CA	CA	CA	md	CA	md	CA	CA	NA	CA	md	CA	NA	CA	CA	CA
Pseudomonas aeruginosa	Q07/009	CA	NA	NA	CA	NA	CA	CA	NA	NA	CA	NA	NA	CA	NA	NA	CA	NA	NA
Pseudomonas aeruginosa	Q07/010	CA	NA	NA	CA	NA	CA	CA	NA	NA	CA	NA	NA	CA	NA	NA	CA	NA	NA
Pseudomonas aeruginosa	Q09/015	CA	NA	NA	CA	NA	CA	CA	NA	NA	CA	NA	NA	CA	NA	NA	CA	NA	NA
Pseudomonas aeruginosa	Q09/029	CA	NA	NA	CA	NA	CA	CA	NA	NA	CA	NA	NA	CA	NA	NA	CA	NA	NA
Pseudomonas aeruginosa	Q09/030	CA	NA	NA	CA	NA	CA	CA	NA	NA	CA	NA	NA	CA	NA	NA	CA	NA	NA
Pseudomonas aeruginosa	Q09/035	CA	NA	NA	CA	NA	CA	CA	NA	NA	CA	NA	NA	CA	NA	NA	CA	NA	NA
Pseudomonas aeruginosa	Q10/027	CA	NA	NA	CA	NA	CA	CA	NA	NA	CA	NA	NA	CA	NA	NA	CA	NA	NA
Pseudomonas aeruginosa	Q11/063	CA	NA	NA	CA	NA	CA	CA	NA	NA	CA	NA	NA	CA	NA	NA	CA	NA	NA
Pseudomonas aeruginosa	Q11/064	CA	NA	NA	CA	NA	md	CA	NA	NA	CA	NA	NA	CA	NA	NA	CA	NA	NA
Pseudomonas aeruginosa	Q12/013	CA	NA	NA	CA	NA	CA	CA	NA	NA	CA	NA	NA	CA	NA	NA	CA	NA	NA
Pseudomonas aeruginosa	Q12/022	CA	NA	NA	CA	NA	CA	CA	NA	NA	CA	NA	NA	CA	NA	NA	CA	NA	NA
Pseudomonas aeruginosa	Q19/058	CA	NA	NA	CA	NA	CA	CA	NA	NA	CA	NA	NA	CA	NA	NA	CA	NA	NA
Pseudomonas aeruginosa	Q22/004	CA	NA	NA	CA	NA	CA	CA	NA	NA	CA	NA	NA	CA	NA	NA	CA	NA	NA
Pseudomonas aeruginosa	Q22/031	CA	NA	NA	CA	NA	CA	CA	NA	NA	CA	NA	NA	CA	NA	NA	CA	NA	NA
Pseudomonas aeruginosa	REF-700	CA	NA	NA	CA	NA	CA	CA	NA	NA	CA	NA	NA	CA	NA	NA	CA	NA	NA
Pseudomonas aeruginosa	REF-701	CA	NA	NA	CA	NA	md	CA	NA	NA	md	NA	NA	CA	NA	NA	CA	NA	NA
Acinetobacter baumannii	REF-705	CA	NA	NA	NA	NA	NA	NA	NA	NA	CA	NA	CA	CA	NA	NA	CA	NA	NA
Acinetobacter species	REF-706	CA	NA	NA	NA	NA	NA	NA	NA	NA	CA	NA	CA	CA	NA	NA	CA	NA	NA
Escherichia coli	REF-707	CA	CA	CA	CA	CA	CA	CA	CA	CA	CA	CA	CA	CA	ERROR	CA	CA	CA	CA
Klebsiella pneumoniae	REF-708	CA	CA	CA	CA	CA	md	CA	CA	CA	md	NA	CA	CA	CA	NA	CA	CA	CA
Pseudomonas aeruginosa	REF-709	CA	NA	NA	CA	NA	CA	CA	NA	NA	CA	NA	NA	CA	NA	NA	CA	NA	NA
Enterobacter cloacae complex	REF-711	CA	CA	CA	CA	CA	CA	CA	CA	NA	CA	NA	CA	CA	CA	NA	CA	NA	CA
Klebsiella oxytoca/Raoultella species	REF-715	CA	CA	CA	CA	CA	CA	CA	CA	CA	CA	NA	CA	CA	CA	NA	CA	CA	CA
Klebsiella oxytoca	REF-716	CA	CA	CA	CA	CA	CA	md	CA	CA	CA	NA	CA	CA	CA	NA	MD	CA	CA
Klebsiella pneumoniae	REF-717	CA	CA	CA	CA	CA	CA	CA	CA	CA	CA	NA	CA	CA	CA	NA	CA	CA	CA
Klebsiella pneumoniae	REF-718	CA	CA	CA	CA	CA	CA	CA	CA	CA	CA	NA	CA	CA	CA	NA	CA	CA	CA
Pseudomonas aeruginosa	REF-804	CA	NA	NA	CA	NA	CA	CA	NA	NA	CA	NA	NA	CA	NA	NA	CA	NA	NA
Pseudomonas aeruginosa	REF-805	CA	NA	NA	CA	NA	CA	CA	NA	NA	CA	NA	NA	CA	NA	NA	CA	NA	NA
Pseudomonas aeruginosa	REF-806	CA	NA	NA	CA	NA	md	CA	NA	NA	CA	NA	NA	CA	NA	NA	md	NA	NA
Pseudomonas aeruginosa	Q22/013	CA	NA	NA	CA	NA	CA	CA	NA	NA	CA	NA	NA	CA	NA	NA	CA	NA	NA
Klebsiella pneumoniae	Q07/008	CA	CA	CA	CA	CA	CA	CA	CA	CA	CA	NA	CA	CA	CA	NA	CA	CA	CA
Klebsiella pneumoniae	Q09/016	CA	CA	CA	CA	CA	CA	CA	CA	CA	CA	NA	CA	md	CA	NA	CA	CA	CA
Klebsiella pneumoniae	Q09/028	CA	CA	CA	CA	CA	md	CA	CA	CA	CA	NA	CA	CA	CA	NA	CA	CA	CA
Klebsiella pneumoniae	Q10/023	CA	CA	CA	md	CA	CA	CA	CA	CA	CA	NA	CA	CA	CA	NA	CA	CA	CA
Klebsiella pneumoniae	Q11/060	CA	CA	CA	CA	CA	CA	CA	CA	CA	CA	NA	CA	md	CA	NA	CA	CA	CA
Klebsiella pneumoniae	Q18/009	CA	CA	CA	CA	CA	CA	CA	CA	CA	CA	NA	CA	CA	CA	NA	CA	CA	CA
Klebsiella pneumoniae	Q18/011	CA	CA	CA	CA	CA	CA	CA	md	CA	CA	NA	CA	md	CA	NA	CA	CA	CA
Klebsiella aerogenes	Q20/038	CA	CA	CA	CA	CA	CA	CA	CA	NA	CA	NA	CA	CA	CA	NA	CA	NA	CA
Klebsiella pneumoniae	Q22/010	CA	CA	CA	CA	CA	CA	CA	CA	CA	CA	NA	CA	CA	CA	NA	CA	CA	CA
Klebsiella pneumoniae	Q22/041	CA	CA	CA	CA	CA	CA	CA	CA	CA	CA	NA	CA	CA	CA	NA	CA	CA	CA
Klebsiella pneumoniae	Q23/015	CA	CA	CA	CA	CA	CA	CA	CA	CA	CA	NA	CA	CA	CA	NA	CA	CA	CA
Klebsiella pneumoniae	Q23/016	CA	CA	CA	CA	CA	CA	CA	CA	CA	CA	NA	CA	CA	CA	NA	CA	CA	CA
Klebsiella pneumoniae	Q23/024	CA	CA	CA	CA	CA	CA	CA	CA	CA	CA	NA	CA	CA	CA	NA	CA	CA	CA
Klebsiella pneumoniae	Q23/031	CA	CA	CA	CA	CA	CA	CA	CA	CA	CA	NA	CA	CA	CA	NA	CA	CA	CA
Klebsiella pneumoniae	Q23/033	CA	CA	CA	CA	CA	CA	CA	CA	CA	CA	NA	CA	CA	CA	NA	CA	CA	CA
Escherichia coli	Q07/007	CA	CA	CA	CA	CA	CA	CA	CA	CA	CA	CA	CA	CA	CA	CA	CA	CA	CA
Escherichia coli	Q08/010	CA	CA	CA	CA	CA	md	md	CA	CA	CA	CA	CA	CA	CA	CA	CA	CA	CA
Escherichia coli	Q08/011	CA	CA	CA	CA	CA	CA	CA	CA	CA	CA	CA	CA	CA	CA	CA	CA	CA	CA
Escherichia coli	Q09/002	CA	CA	CA	CA	CA	CA	md	CA	CA	CA	CA	CA	CA	CA	CA	CA	CA	CA
Escherichia coli	Q09/027	CA	CA	CA	CA	CA	CA	CA	CA	CA	CA	CA	CA	CA	CA	CA	CA	CA	CA
Escherichia coli	Q10/024	CA	CA	CA	CA	CA	CA	CA	CA	CA	CA	CA	CA	CA	CA	CA	CA	CA	CA
Escherichia coli	Q11/059	CA	CA	CA	CA	CA	CA	CA	CA	CA	CA	CA	CA	CA	CA	CA	CA	CA	CA
Escherichia coli	Q12/020	CA	CA	CA	CA	CA	CA	CA	CA	CA	CA	CA	CA	CA	CA	CA	CA	CA	CA
Escherichia coli	Q17/010	CA	CA	CA	md	CA	md	CA	CA	CA	CA	CA	CA	CA	CA	CA	CA	CA	CA
Escherichia coli	Q17/025	CA	CA	CA	CA	CA	md	CA	CA	CA	CA	CA	CA	CA	CA	CA	CA	CA	CA
Escherichia coli	Q19/033	CA	CA	CA	CA	CA	md	CA	CA	CA	CA	CA	CA	CA	CA	CA	CA	CA	CA
Escherichia coli	Q19/055	CA	CA	CA	CA	CA	CA	CA	CA	CA	CA	CA	CA	md	CA	CA	CA	CA	CA
Escherichia coli	Q20/002	CA	CA	CA	CA	CA	CA	CA	CA	CA	CA	CA	CA	CA	CA	CA	CA	CA	CA
Escherichia coli	Q22/011	CA	CA	CA	CA	CA	CA	CA	CA	CA	CA	CA	CA	CA	CA	CA	CA	CA	CA
Escherichia coli	Q22/028	CA	CA	CA	CA	CA	md	CA	CA	CA	CA	CA	CA	CA	CA	CA	CA	CA	CA
Acinetobacter baumannii	Q22/032	CA	NA	NA	NA	NA	NA	NA	NA	NA	CA	NA	CA	CA	NA	NA	NA	NA	CA
Klebsiella oxytoca/Raoultella species	Q22/033	CA	CA	CA	CA	CA	CA	CA	CA	CA	md	NA	CA	md	CA	NA	CA	CA	CA
Escherichia coli	Q22/042	CA	CA	CA	CA	CA	CA	CA	CA	CA	CA	CA	CA	CA	CA	CA	CA	CA	CA
Escherichia coli	Q23/014	CA	CA	CA	md	CA	md	CA	CA	CA	CA	CA	CA	CA	CA	CA	CA	CA	CA
Pseudomonas aeruginosa	Q23/017	CA	NA	NA	CA	NA	CA	CA	NA	NA	CA	NA	NA	CA	NA	NA	CA	NA	NA
Escherichia coli	Q23/020	CA	CA	CA	CA	CA	CA	CA	CA	CA	CA	CA	CA	CA	CA	CA	CA	CA	CA
Escherichia coli	Q23/030	CA	CA	CA	md	CA	md	md	CA	CA	CA	CA	CA	CA	CA	CA	CA	CA	CA
Acinetobacter baumannii	Q23/034	CA	NA	NA	NA	NA	NA	NA	NA	NA	CA	NA	CA	CA	NA	NA	NA	NA	CA
Escherichia coli	Q23/045	CA	CA	CA	CA	CA	CA	CA	CA	CA	CA	CA	CA	md	CA	CA	CA	CA	CA
Klebsiella pneumoniae	Q23/060	CA	CA	CA	CA	CA	CA	CA	CA	CA	CA	NA	CA	CA	CA	NA	CA	CA	CA
Escherichia coli	Q23/062	CA	CA	CA	CA	CA	CA	CA	CA	CA	CA	CA	CA	CA	CA	CA	CA	CA	CA
Klebsiella pneumoniae	Q23/067	CA	CA	CA	CA	CA	CA	CA	CA	CA	CA	NA	CA	CA	CA	NA	CA	CA	CA
Escherichia coli	23/1049	CA	CA	CA	CA	CA	CA	CA	CA	CA	CA	CA	CA	md	CA	CA	CA	CA	CA
		NA	NA	NA	NA	NA	NA	NA	NA	NA	NA	NA	NA	NA	NA	NA	NA	NA	NA
		NA	NA	NA	NA	NA	NA	NA	NA	NA	NA	NA	NA	NA	NA	NA	NA	NA	NA
		NA	NA	NA	NA	NA	NA	NA	NA	NA	NA	NA	NA	NA	NA	NA	NA	NA	NA
		NA	NA	NA	NA	NA	NA	NA	NA	NA	NA	NA	NA	NA	NA	NA	NA	NA	NA
		NA	NA	NA	NA	NA	NA	NA	NA	NA	NA	NA	NA	NA	NA	NA	NA	NA	NA
		NA	NA	NA	NA	NA	NA	NA	NA	NA	NA	NA	NA	NA	NA	NA	NA	NA	NA
		NA	NA	NA	NA	NA	NA	NA	NA	NA	NA	NA	NA	NA	NA	NA	NA	NA	NA
		NA	NA	NA	NA	NA	NA	NA	NA	NA	NA	NA	NA	NA	NA	NA	NA	NA	NA
		NA	NA	NA	NA	NA	NA	NA	NA	NA	NA	NA	NA	NA	NA	NA	NA	NA	NA
		NA	NA	NA	NA	NA	NA	NA	NA	NA	NA	NA	NA	NA	NA	NA	NA	NA	NA
		NA	NA	NA	NA	NA	NA	NA	NA	NA	NA	NA	NA	NA	NA	NA	NA	NA	NA
		NA	NA	NA	NA	NA	NA	NA	NA	NA	NA	NA	NA	NA	NA	NA	NA	NA	NA
		NA	NA	NA	NA	NA	NA	NA	NA	NA	NA	NA	NA	NA	NA	NA	NA	NA	NA
		NA	NA	NA	NA	NA	NA	NA	NA	NA	NA	NA	NA	NA	NA	NA	NA	NA	NA
		NA	NA	NA	NA	NA	NA	NA	NA	NA	NA	NA	NA	NA	NA	NA	NA	NA	NA
		NA	NA	NA	NA	NA	NA	NA	NA	NA	NA	NA	NA	NA	NA	NA	NA	NA	NA
		NA	NA	NA	NA	NA	NA	NA	NA	NA	NA	NA	NA	NA	NA	NA	NA	NA	NA
		NA	NA	NA	NA	NA	NA	NA	NA	NA	NA	NA	NA	NA	NA	NA	NA	NA	NA
		NA	NA	NA	NA	NA	NA	NA	NA	NA	NA	NA	NA	NA	NA	NA	NA	NA	NA
		NA	NA	NA	NA	NA	NA	NA	NA	NA	NA	NA	NA	NA	NA	NA	NA	NA	NA
		NA	NA	NA	NA	NA	NA	NA	NA	NA	NA	NA	NA	NA	NA	NA	NA	NA	NA
		NA	NA	NA	NA	NA	NA	NA	NA	NA	NA	NA	NA	NA	NA	NA	NA	NA	NA
		NA	NA	NA	NA	NA	NA	NA	NA	NA	NA	NA	NA	NA	NA	NA	NA	NA	NA
		NA	NA	NA	NA	NA	NA	NA	NA	NA	NA	NA	NA	NA	NA	NA	NA	NA	NA
		NA	NA	NA	NA	NA	NA	NA	NA	NA	NA	NA	NA	NA	NA	NA	NA	NA	NA
		NA	NA	NA	NA	NA	NA	NA	NA	NA	NA	NA	NA	NA	NA	NA	NA	NA	NA
		NA	NA	NA	NA	NA	NA	NA	NA	NA	NA	NA	NA	NA	NA	NA	NA	NA	NA
		NA	NA	NA	NA	NA	NA	NA	NA	NA	NA	NA	NA	NA	NA	NA	NA	NA	NA
		NA	NA	NA	NA	NA	NA	NA	NA	NA	NA	NA	NA	NA	NA	NA	NA	NA	NA
		NA	NA	NA	NA	NA	NA	NA	NA	NA	NA	NA	NA	NA	NA	NA	NA	NA	NA
		NA	NA	NA	NA	NA	NA	NA	NA	NA	NA	NA	NA	NA	NA	NA	NA	NA	NA
		NA	NA	NA	NA	NA	NA	NA	NA	NA	NA	NA	NA	NA	NA	NA	NA	NA	NA
		NA	NA	NA	NA	NA	NA	NA	NA	NA	NA	NA	NA	NA	NA	NA	NA	NA	NA
		NA	NA	NA	NA	NA	NA	NA	NA	NA	NA	NA	NA	NA	NA	NA	NA	NA	NA
		NA	NA	NA	NA	NA	NA	NA	NA	NA	NA	NA	NA	NA	NA	NA	NA	NA	NA
		NA	NA	NA	NA	NA	NA	NA	NA	NA	NA	NA	NA	NA	NA	NA	NA	NA	NA
		NA	NA	NA	NA	NA	NA	NA	NA	NA	NA	NA	NA	NA	NA	NA	NA	NA	NA
		NA	NA	NA	NA	NA	NA	NA	NA	NA	NA	NA	NA	NA	NA	NA	NA	NA	NA
		NA	NA	NA	NA	NA	NA	NA	NA	NA	NA	NA	NA	NA	NA	NA	NA	NA	NA
		NA	NA	NA	NA	NA	NA	NA	NA	NA	NA	NA	NA	NA	NA	NA	NA	NA	NA
		NA	NA	NA	NA	NA	NA	NA	NA	NA	NA	NA	NA	NA	NA	NA	NA	NA	NA
		NA	NA	NA	NA	NA	NA	NA	NA	NA	NA	NA	NA	NA	NA	NA	NA	NA	NA
		NA	NA	NA	NA	NA	NA	NA	NA	NA	NA	NA	NA	NA	NA	NA	NA	NA	NA
		NA	NA	NA	NA	NA	NA	NA	NA	NA	NA	NA	NA	NA	NA	NA	NA	NA	NA
		NA	NA	NA	NA	NA	NA	NA	NA	NA	NA	NA	NA	NA	NA	NA	NA	NA	NA
		NA	NA	NA	NA	NA	NA	NA	NA	NA	NA	NA	NA	NA	NA	NA	NA	NA	NA
		NA	NA	NA	NA	NA	NA	NA	NA	NA	NA	NA	NA	NA	NA	NA	NA	NA	NA
		NA	NA	NA	NA	NA	NA	NA	NA	NA	NA	NA	NA	NA	NA	NA	NA	NA	NA
		NA	NA	NA	NA	NA	NA	NA	NA	NA	NA	NA	NA	NA	NA	NA	NA	NA	NA
		NA	NA	NA	NA	NA	NA	NA	NA	NA	NA	NA	NA	NA	NA	NA	NA	NA	NA
		NA	NA	NA	NA	NA	NA	NA	NA	NA	NA	NA	NA	NA	NA	NA	NA	NA	NA
		NA	NA	NA	NA	NA	NA	NA	NA	NA	NA	NA	NA	NA	NA	NA	NA	NA	NA
		NA	NA	NA	NA	NA	NA	NA	NA	NA	NA	NA	NA	NA	NA	NA	NA	NA	NA
		NA	NA	NA	NA	NA	NA	NA	NA	NA	NA	NA	NA	NA	NA	NA	NA	NA	NA
		NA	NA	NA	NA	NA	NA	NA	NA	NA	NA	NA	NA	NA	NA	NA	NA	NA	NA
		NA	NA	NA	NA	NA	NA	NA	NA	NA	NA	NA	NA	NA	NA	NA	NA	NA	NA
		NA	NA	NA	NA	NA	NA	NA	NA	NA	NA	NA	NA	NA	NA	NA	NA	NA	NA
		NA	NA	NA	NA	NA	NA	NA	NA	NA	NA	NA	NA	NA	NA	NA	NA	NA	NA
		NA	NA	NA	NA	NA	NA	NA	NA	NA	NA	NA	NA	NA	NA	NA	NA	NA	NA
		NA	NA	NA	NA	NA	NA	NA	NA	NA	NA	NA	NA	NA	NA	NA	NA	NA	NA
		NA	NA	NA	NA	NA	NA	NA	NA	NA	NA	NA	NA	NA	NA	NA	NA	NA	NA
		NA	NA	NA	NA	NA	NA	NA	NA	NA	NA	NA	NA	NA	NA	NA	NA	NA	NA
		NA	NA	NA	NA	NA	NA	NA	NA	NA	NA	NA	NA	NA	NA	NA	NA	NA	NA
		NA	NA	NA	NA	NA	NA	NA	NA	NA	NA	NA	NA	NA	NA	NA	NA	NA	NA
		NA	NA	NA	NA	NA	NA	NA	NA	NA	NA	NA	NA	NA	NA	NA	NA	NA	NA
		NA	NA	NA	NA	NA	NA	NA	NA	NA	NA	NA	NA	NA	NA	NA	NA	NA	NA
		NA	NA	NA	NA	NA	NA	NA	NA	NA	NA	NA	NA	NA	NA	NA	NA	NA	NA
		NA	NA	NA	NA	NA	NA	NA	NA	NA	NA	NA	NA	NA	NA	NA	NA	NA	NA
		NA	NA	NA	NA	NA	NA	NA	NA	NA	NA	NA	NA	NA	NA	NA	NA	NA	NA
		NA	NA	NA	NA	NA	NA	NA	NA	NA	NA	NA	NA	NA	NA	NA	NA	NA	NA
		NA	NA	NA	NA	NA	NA	NA	NA	NA	NA	NA	NA	NA	NA	NA	NA	NA	NA
		NA	NA	NA	NA	NA	NA	NA	NA	NA	NA	NA	NA	NA	NA	NA	NA	NA	NA
		NA	NA	NA	NA	NA	NA	NA	NA	NA	NA	NA	NA	NA	NA	NA	NA	NA	NA
		NA	NA	NA	NA	NA	NA	NA	NA	NA	NA	NA	NA	NA	NA	NA	NA	NA	NA
		NA	NA	NA	NA	NA	NA	NA	NA	NA	NA	NA	NA	NA	NA	NA	NA	NA	NA
		NA	NA	NA	NA	NA	NA	NA	NA	NA	NA	NA	NA	NA	NA	NA	NA	NA	NA
		NA	NA	NA	NA	NA	NA	NA	NA	NA	NA	NA	NA	NA	NA	NA	NA	NA	NA
		NA	NA	NA	NA	NA	NA	NA	NA	NA	NA	NA	NA	NA	NA	NA	NA	NA	NA
		NA	NA	NA	NA	NA	NA	NA	NA	NA	NA	NA	NA	NA	NA	NA	NA	NA	NA
		NA	NA	NA	NA	NA	NA	NA	NA	NA	NA	NA	NA	NA	NA	NA	NA	NA	NA
		NA	NA	NA	NA	NA	NA	NA	NA	NA	NA	NA	NA	NA	NA	NA	NA	NA	NA
		NA	NA	NA	NA	NA	NA	NA	NA	NA	NA	NA	NA	NA	NA	NA	NA	NA	NA
		NA	NA	NA	NA	NA	NA	NA	NA	NA	NA	NA	NA	NA	NA	NA	NA	NA	NA
		NA	NA	NA	NA	NA	NA	NA	NA	NA	NA	NA	NA	NA	NA	NA	NA	NA	NA
		NA	NA	NA	NA	NA	NA	NA	NA	NA	NA	NA	NA	NA	NA	NA	NA	NA	NA
		NA	NA	NA	NA	NA	NA	NA	NA	NA	NA	NA	NA	NA	NA	NA	NA	NA	NA
		NA	NA	NA	NA	NA	NA	NA	NA	NA	NA	NA	NA	NA	NA	NA	NA	NA	NA
		NA	NA	NA	NA	NA	NA	NA	NA	NA	NA	NA	NA	NA	NA	NA	NA	NA	NA
		NA	NA	NA	NA	NA	NA	NA	NA	NA	NA	NA	NA	NA	NA	NA	NA	NA	NA
		NA	NA	NA	NA	NA	NA	NA	NA	NA	NA	NA	NA	NA	NA	NA	NA	NA	NA
		NA	NA	NA	NA	NA	NA	NA	NA	NA	NA	NA	NA	NA	NA	NA	NA	NA	NA
		NA	NA	NA	NA	NA	NA	NA	NA	NA	NA	NA	NA	NA	NA	NA	NA	NA	NA
		NA	NA	NA	NA	NA	NA	NA	NA	NA	NA	NA	NA	NA	NA	NA	NA	NA	NA
		NA	NA	NA	NA	NA	NA	NA	NA	NA	NA	NA	NA	NA	NA	NA	NA	NA	NA
		NA	NA	NA	NA	NA	NA	NA	NA	NA	NA	NA	NA	NA	NA	NA	NA	NA	NA
		NA	NA	NA	NA	NA	NA	NA	NA	NA	NA	NA	NA	NA	NA	NA	NA	NA	NA
		NA	NA	NA	NA	NA	NA	NA	NA	NA	NA	NA	NA	NA	NA	NA	NA	NA	NA
		NA	NA	NA	NA	NA	NA	NA	NA	NA	NA	NA	NA	NA	NA	NA	NA	NA	NA
		NA	NA	NA	NA	NA	NA	NA	NA	NA	NA	NA	NA	NA	NA	NA	NA	NA	NA
		NA	NA	NA	NA	NA	NA	NA	NA	NA	NA	NA	NA	NA	NA	NA	NA	NA	NA
		NA	NA	NA	NA	NA	NA	NA	NA	NA	NA	NA	NA	NA	NA	NA	NA	NA	NA
		NA	NA	NA	NA	NA	NA	NA	NA	NA	NA	NA	NA	NA	NA	NA	NA	NA	NA
		NA	NA	NA	NA	NA	NA	NA	NA	NA	NA	NA	NA	NA	NA	NA	NA	NA	NA
		NA	NA	NA	NA	NA	NA	NA	NA	NA	NA	NA	NA	NA	NA	NA	NA	NA	NA
		NA	NA	NA	NA	NA	NA	NA	NA	NA	NA	NA	NA	NA	NA	NA	NA	NA	NA
		NA	NA	NA	NA	NA	NA	NA	NA	NA	NA	NA	NA	NA	NA	NA	NA	NA	NA
		NA	NA	NA	NA	NA	NA	NA	NA	NA	NA	NA	NA	NA	NA	NA	NA	NA	NA
		NA	NA	NA	NA	NA	NA	NA	NA	NA	NA	NA	NA	NA	NA	NA	NA	NA	NA
		NA	NA	NA	NA	NA	NA	NA	NA	NA	NA	NA	NA	NA	NA	NA	NA	NA	NA
		NA	NA	NA	NA	NA	NA	NA	NA	NA	NA	NA	NA	NA	NA	NA	NA	NA	NA
		NA	NA	NA	NA	NA	NA	NA	NA	NA	NA	NA	NA	NA	NA	NA	NA	NA	NA
		NA	NA	NA	NA	NA	NA	NA	NA	NA	NA	NA	NA	NA	NA	NA	NA	NA	NA
		NA	NA	NA	NA	NA	NA	NA	NA	NA	NA	NA	NA	NA	NA	NA	NA	NA	NA
		NA	NA	NA	NA	NA	NA	NA	NA	NA	NA	NA	NA	NA	NA	NA	NA	NA	NA
		NA	NA	NA	NA	NA	NA	NA	NA	NA	NA	NA	NA	NA	NA	NA	NA	NA	NA
		NA	NA	NA	NA	NA	NA	NA	NA	NA	NA	NA	NA	NA	NA	NA	NA	NA	NA
		NA	NA	NA	NA	NA	NA	NA	NA	NA	NA	NA	NA	NA	NA	NA	NA	NA	NA
		NA	NA	NA	NA	NA	NA	NA	NA	NA	NA	NA	NA	NA	NA	NA	NA	NA	NA
		NA	NA	NA	NA	NA	NA	NA	NA	NA	NA	NA	NA	NA	NA	NA	NA	NA	NA
		NA	NA	NA	NA	NA	NA	NA	NA	NA	NA	NA	NA	NA	NA	NA	NA	NA	NA
		NA	NA	NA	NA	NA	NA	NA	NA	NA	NA	NA	NA	NA	NA	NA	NA	NA	NA
		NA	NA	NA	NA	NA	NA	NA	NA	NA	NA	NA	NA	NA	NA	NA	NA	NA	NA
		NA	NA	NA	NA	NA	NA	NA	NA	NA	NA	NA	NA	NA	NA	NA	NA	NA	NA
		NA	NA	NA	NA	NA	NA	NA	NA	NA	NA	NA	NA	NA	NA	NA	NA	NA	NA
		NA	NA	NA	NA	NA	NA	NA	NA	NA	NA	NA	NA	NA	NA	NA	NA	NA	NA
		NA	NA	NA	NA	NA	NA	NA	NA	NA	NA	NA	NA	NA	NA	NA	NA	NA	NA
		NA	NA	NA	NA	NA	NA	NA	NA	NA	NA	NA	NA	NA	NA	NA	NA	NA	NA
		NA	NA	NA	NA	NA	NA	NA	NA	NA	NA	NA	NA	NA	NA	NA	NA	NA	NA
		NA	NA	NA	NA	NA	NA	NA	NA	NA	NA	NA	NA	NA	NA	NA	NA	NA	NA
		NA	NA	NA	NA	NA	NA	NA	NA	NA	NA	NA	NA	NA	NA	NA	NA	NA	NA
		NA	NA	NA	NA	NA	NA	NA	NA	NA	NA	NA	NA	NA	NA	NA	NA	NA	NA
		NA	NA	NA	NA	NA	NA	NA	NA	NA	NA	NA	NA	NA	NA	NA	NA	NA	NA
		NA	NA	NA	NA	NA	NA	NA	NA	NA	NA	NA	NA	NA	NA	NA	NA	NA	NA
		NA	NA	NA	NA	NA	NA	NA	NA	NA	NA	NA	NA	NA	NA	NA	NA	NA	NA
		NA	NA	NA	NA	NA	NA	NA	NA	NA	NA	NA	NA	NA	NA	NA	NA	NA	NA
		NA	NA	NA	NA	NA	NA	NA	NA	NA	NA	NA	NA	NA	NA	NA	NA	NA	NA
		NA	NA	NA	NA	NA	NA	NA	NA	NA	NA	NA	NA	NA	NA	NA	NA	NA	NA
		NA	NA	NA	NA	NA	NA	NA	NA	NA	NA	NA	NA	NA	NA	NA	NA	NA	NA
		NA	NA	NA	NA	NA	NA	NA	NA	NA	NA	NA	NA	NA	NA	NA	NA	NA	NA
		NA	NA	NA	NA	NA	NA	NA	NA	NA	NA	NA	NA	NA	NA	NA	NA	NA	NA
		NA	NA	NA	NA	NA	NA	NA	NA	NA	NA	NA	NA	NA	NA	NA	NA	NA	NA
		NA	NA	NA	NA	NA	NA	NA	NA	NA	NA	NA	NA	NA	NA	NA	NA	NA	NA
		NA	NA	NA	NA	NA	NA	NA	NA	NA	NA	NA	NA	NA	NA	NA	NA	NA	NA
		NA	NA	NA	NA	NA	NA	NA	NA	NA	NA	NA	NA	NA	NA	NA	NA	NA	NA
		NA	NA	NA	NA	NA	NA	NA	NA	NA	NA	NA	NA	NA	NA	NA	NA	NA	NA
		NA	NA	NA	NA	NA	NA	NA	NA	NA	NA	NA	NA	NA	NA	NA	NA	NA	NA
		NA	NA	NA	NA	NA	NA	NA	NA	NA	NA	NA	NA	NA	NA	NA	NA	NA	NA
		NA	NA	NA	NA	NA	NA	NA	NA	NA	NA	NA	NA	NA	NA	NA	NA	NA	NA
		NA	NA	NA	NA	NA	NA	NA	NA	NA	NA	NA	NA	NA	NA	NA	NA	NA	NA
		NA	NA	NA	NA	NA	NA	NA	NA	NA	NA	NA	NA	NA	NA	NA	NA	NA	NA
		NA	NA	NA	NA	NA	NA	NA	NA	NA	NA	NA	NA	NA	NA	NA	NA	NA	NA
		NA	NA	NA	NA	NA	NA	NA	NA	NA	NA	NA	NA	NA	NA	NA	NA	NA	NA
		NA	NA	NA	NA	NA	NA	NA	NA	NA	NA	NA	NA	NA	NA	NA	NA	NA	NA
		NA	NA	NA	NA	NA	NA	NA	NA	NA	NA	NA	NA	NA	NA	NA	NA	NA	NA
		NA	NA	NA	NA	NA	NA	NA	NA	NA	NA	NA	NA	NA	NA	NA	NA	NA	NA
		NA	NA	NA	NA	NA	NA	NA	NA	NA	NA	NA	NA	NA	NA	NA	NA	NA	NA
		NA	NA	NA	NA	NA	NA	NA	NA	NA	NA	NA	NA	NA	NA	NA	NA	NA	NA
		NA	NA	NA	NA	NA	NA	NA	NA	NA	NA	NA	NA	NA	NA	NA	NA	NA	NA
		NA	NA	NA	NA	NA	NA	NA	NA	NA	NA	NA	NA	NA	NA	NA	NA	NA	NA
		NA	NA	NA	NA	NA	NA	NA	NA	NA	NA	NA	NA	NA	NA	NA	NA	NA	NA
		NA	NA	NA	NA	NA	NA	NA	NA	NA	NA	NA	NA	NA	NA	NA	NA	NA	NA
		NA	NA	NA	NA	NA	NA	NA	NA	NA	NA	NA	NA	NA	NA	NA	NA	NA	NA
		NA	NA	NA	NA	NA	NA	NA	NA	NA	NA	NA	NA	NA	NA	NA	NA	NA	NA
		NA	NA	NA	NA	NA	NA	NA	NA	NA	NA	NA	NA	NA	NA	NA	NA	NA	NA
		NA	NA	NA	NA	NA	NA	NA	NA	NA	NA	NA	NA	NA	NA	NA	NA	NA	NA
		NA	NA	NA	NA	NA	NA	NA	NA	NA	NA	NA	NA	NA	NA	NA	NA	NA	NA
		NA	NA	NA	NA	NA	NA	NA	NA	NA	NA	NA	NA	NA	NA	NA	NA	NA	NA
		NA	NA	NA	NA	NA	NA	NA	NA	NA	NA	NA	NA	NA	NA	NA	NA	NA	NA
		NA	NA	NA	NA	NA	NA	NA	NA	NA	NA	NA	NA	NA	NA	NA	NA	NA	NA
		NA	NA	NA	NA	NA	NA	NA	NA	NA	NA	NA	NA	NA	NA	NA	NA	NA	NA
		NA	NA	NA	NA	NA	NA	NA	NA	NA	NA	NA	NA	NA	NA	NA	NA	NA	NA
		NA	NA	NA	NA	NA	NA	NA	NA	NA	NA	NA	NA	NA	NA	NA	NA	NA	NA
		NA	NA	NA	NA	NA	NA	NA	NA	NA	NA	NA	NA	NA	NA	NA	NA	NA	NA
		NA	NA	NA	NA	NA	NA	NA	NA	NA	NA	NA	NA	NA	NA	NA	NA	NA	NA
		NA	NA	NA	NA	NA	NA	NA	NA	NA	NA	NA	NA	NA	NA	NA	NA	NA	NA
		NA	NA	NA	NA	NA	NA	NA	NA	NA	NA	NA	NA	NA	NA	NA	NA	NA	NA
		NA	NA	NA	NA	NA	NA	NA	NA	NA	NA	NA	NA	NA	NA	NA	NA	NA	NA

## Sheet: GNBColibri
Barcode	Kiem	Referentie	Phenotypes	AK30	AMC30	AM10	ATM30	CFR30	FEP30	CAZ10	CRO30	CXM30	CIP5	FOS200	CN10	MEM10	MXF5	F100	TZP36	TEM30	SXT25	ATU
M111SY2865	Klebsiella oxytoca	Q09/003	ESBL VERDACHT	S	R	R	R	R	R	I	R	R	R		S	S	R		R	I	S
M111SY2867	Pseudomonas putida	Q22/029		S			R		I	I			I			I			I
M111SY2868	Enterobacter cloacae complex	Q23/013	CPE VERDACHT	S	R	R	R	R	I	R	R		ATU - I		S	S	R		R		S	CIP5
M111SY2869	Serratia marcescens complex	Q23/018		S	R	R	S	R	S	S	S		S		S	S	S		S		S
M111SY2870	Salmonella species	Q23/021		S	S	S	S	S	S	S	S				S	S	S		S		S
M111SY2871	Pseudomonas aeruginosa	Q23/026		S			I		I	I			I			S			I
M111SY2873	Escherichia coli	REF-720	ESBL VERDACHT	R	R	R	R	R	R	R	R	R	R	S	S	S	R	S	R	I	R
M111SY2874	Escherichia coli	REF-721	ESBL VERDACHT	S	R	R	R	R	I	R	R	R	R	S	S	S	R	S	R	I	R
M111SY2875	Escherichia coli	REF-722	ESBL VERDACHT	S	R	R	R	R	R	R	R	R	R	S	S	S	R	S	S	I	S
M111SY2876	Citrobacter freundii complex	REF-724	ESBL VERDACHT	S	R	R	R	R	S	R	R		S		S	S	S		R		S
M111SY2877	Enterobacter asburiae	REF-725		R	R	R	R	R	I	R	R		ATU - I		R	S	R		S		S	CIP5
M111SY2878	Enterobacter cloacae complex	REF-726		R	R	R	R	R	R	R	R		ATU - I		R	S	S		R		R	CIP5
M111SY2879	Enterobacter cloacae complex	REF-727	CPE VERDACHT	S	R	R	I	R	I	I	R		ATU - I		R	I	R		R		R	CIP5
M111SY2880	Morganella morgani	REF-728	ESBL VERDACHT	S	R	R	S	R	S	R	S		R		R	S	R		S		R
M111SY2881	Serratia marcescens complex	REF-729		S	R	R	S	R	S	S	S		S		S	S	S		S		S
M111SY2882	Proteus mirabilis	REF-730		S	S	R	S	R	R	S	R	R	R		R	S	R		S	I	R
M111SY2884	Serratia marcescens complex	REF-731	ESBL/CPE VERDACHT	R	R	R	R	R	R	R	R		R		S	R	R		R		R
M111SY2885	Escherichia coli	REF-732	CPE VERDACHT	S	R	R	S	S	S	S	S	R	R	S	S	S	R	S	R	R	R
M111SY2886	Klebsiella pneumoniae	REF-733		S	S	R	S	S	S	S	S	S	S		S	S	S		S	I	S
M111SY2887	Klebsiella aerogenes	REF-793	ESBL/CPE VERDACHT	R	R	R	R	R	R	R	R		S		R	I	S		R		S
M111SY2888	Klebsiella pneumoniae	REF-794	ESBL/CPE VERDACHT	S	R	R	R	R	R	R	R	R	S		R	I	S		R	R	R
M111SY2890	Klebsiella pneumoniae	REF-795	ESBL/CPE VERDACHT	S	R	R	R	R	R	R	R	R	R		R	I	R		R	R	R
M111SY2891	Klebsiella pneumoniae	REF-796	ESBL/CPE VERDACHT	R	R	R	R	R	R	R	R	R	R		S	R	R		R	R	R
M111SY2892	Citrobacter koseri	REF-797		S	S	R	S	S	S	S	S		S		S	S	S		S		S
M111SY2893	Morganella morganii	REF-798	ESBL VERDACHT	S	R	R	S	R	S	R	S		R		R	S	R		S		R
M111SY2894	Escherichia coli	REF-799		S	S	S	S	S	S	S	S	S	R	S	S	S	R	S	S	I	S
M111SY2895	Morganella morganii	REF-800		S	R	R	S	R	S	S	S		S		S	S	S		S		R
M111SY2897	Enterobacter cloacae complex	REF-801		S	R	R	R	R	S	R	R		S		S	S	S		R		S
M111SY2910	Escherichia coli	REF-802	ESBL VERDACHT	S	R	R	R	R	R	R	R	R	R	S	S	S	R	S	R	I	S
M111SY2911	Escherichia coli	REF-803		S	S	S	S	S	S	S	S	S	ATU - I	S	S	S	R	S	S	I	S	CIP5
M111RY7763	Klebsiella pneumoniae	23/0221	ESBL/CPE VERDACHT	S	R	R	R	R	R	R	R	R	R		R	S	R		R	R	R
M111RY8194	Klebsiella pneumoniae	23/0445	ESBL/CPE VERDACHT	S		R	R	R	R	R	R	R	R		R	R	R		R	R	R
M111RY8195	Klebsiella pneumoniae	23/0644	ESBL/CPE VERDACHT	R	R	R	R	R	R	R	R	R	R		R	R	R		R	R	R
M111RY8196	Klebsiella pneumoniae	23/0645	ESBL/CPE VERDACHT	S	R	R	R	R	R	R	R	R	R		R	R	R		R	R	R
M111RY8197	Klebsiella pneumoniae	23/0674	ESBL/CPE VERDACHT	R	R	R	R	R	R	R	R	R	R		R	R	R		R	R	R
M111RY8200	Klebsiella pneumoniae	23/0740	ESBL/CPE VERDACHT	R	R	R	R	R	R	R	R	R	R		R	R	R		R	R	R
M111RY8201	Citrobacter freundii complex	23/0840	ESBL/CPE VERDACHT	S	R	R	R	R	R	R	R	R	R		R	S	R		R		R
M111RY8202	Klebsiella aerogenes	23/0964	ESBL/CPE VERDACHT	S	R	R	R	R	R	R	R		S		S	I	S		R		S
M111RY8204	Escherichia coli	23/1030	CPE VERDACHT	S	R	R	S	S	S	S	S	S	S	S	S	S	S	S	R	R	S
M111RY8205	Enterobacter cloacae complex	23/1048	CPE VERDACHT	S	R	R	S	R	S	S	I		S		S	S	S		R		S
M111RY8208	Escherichia coli	23/1370	ESBL/CPE VERDACHT	S	R	R	I	R	R	R	R	R	R	S	S	R	R	S	R	R	R
M111RY8209	Citrobacter freundii complex	23/1371	ESBL/CPE VERDACHT	S	R	R	R	R	R	R	R		R		R	I	R		R		R
M111RY8210	Klebsiella pneumoniae	23/1372	ESBL/CPE VERDACHT	S	R	R	R	R	R	R	R	R	R		R	I	R		R	R	R
M111RY8211	Klebsiella pneumoniae	23/1373	ESBL/CPE VERDACHT	S	R	R	R	R	R	R	R	R	R		S	S	R		R	R	R
M111RY8212	Escherichia coli	23/1391	ESBL/CPE VERDACHT	S	R	R	R	R	R	R	R	R	R	S	S	S	R	S	R	R	R
M111RY8213	Klebsiella oxytoca	23/1449	ESBL/CPE VERDACHT	R	R	R	I	R	R	R	R	R	S		R	I	S		R	I	S
M111RY8215	Pseudomonas aeruginosa	23/1547		R			I		R	R			R			R			R
M111RY8216	Escherichia coli	23/1560	ESBL/CPE VERDACHT	S	R	R	R	R	R	R	R	R	R	S	S	R	R	S	R	R	S
M111RY8217	Proteus vulgaris	23/1621		S	ATU - S	R	S	R	S	S	S		S		S	S	S		S		S	AMC30
M111RY8218	Klebsiella pneumoniae	23/1612	CPE VERDACHT	S	R	R	S	S	I	S	I	S	R		S	S	R		R	R	S
M111RY9851	Pseudomonas aeruginosa	Q07/009		S			I		I	I			I			S			I
M111RY9852	Pseudomonas aeruginosa	Q07/010		S			R		R	R			R			R			R
M111RY9853	Pseudomonas aeruginosa	Q09/015		S			I		I	I			I			S			I
M111RY9854	Pseudomonas aeruginosa	Q09/029		S			I		I	I			I			S			R
M111RY9855	Pseudomonas aeruginosa	Q09/030		S			I		I	I			I			S			I
M111RY9857	Pseudomonas aeruginosa	Q09/035		S			R		I	I			I			S			I
M111RY9858	Pseudomonas aeruginosa	Q10/027		S			I		I	I			I			S			R
M111RY9860	Pseudomonas aeruginosa	Q11/063		S			I		I	I			I			S			I
M111RY9861	Pseudomonas aeruginosa	Q11/064		S			I		R	R			I			S			R
M111RY9864	Pseudomonas aeruginosa	Q12/013		S			R		R	R			I			S			I
M111RY9865	Pseudomonas aeruginosa	Q12/022		R			I		R	R			R			R			R
M111RY9866	Pseudomonas aeruginosa	Q19/058		R			I		R	R			R			R			R
M111RY9869	Pseudomonas aeruginosa	Q22/004		R			I		R	R			R			R			R
M111RY9874	Pseudomonas aeruginosa	Q22/031		S			R		R	R			R			S			R
M111RY9879	Pseudomonas aeruginosa	REF-700		S			I		I	I			I			S			I
M111RY9880	Pseudomonas aeruginosa	REF-701		S			I		R	I			R			I			I
M111RY9881	Acinetobacter baumannii	REF-705		R									R		R	S			S
M111RY9882	Acinetobacter species	REF-706		S									R		S	S			S
M111RY9883	Escherichia coli	REF-707		S	ATU - S	R	S	S	S	S	S	S	S	S	S	S	S	S	S	I	S	AMC30
M111RY9887	Klebsiella pneumoniae	REF-708	ESBL VERDACHT	S	ATU - S	R	R	R	R	R	R	R	ATU - I		R	S	R		R	I	S	AMC30/CIP5
M111RY9888	Pseudomonas aeruginosa	REF-709		S			R		R	R			I			I			R
M111RY9890	Enterobacter cloacae complex	REF-711	CPE VERDACHT	S	R	R	R	R	R	R	R		R		R	I	R		R		R
M111RY9894	Klebsiella oxytoca/Raoultella species	REF-715	ESBL/CPE VERDACHT	S	R	R	R	R	R	I	R	R	R		S	S	R		R	I	R
M111RY9895	Klebsiella oxytoca	REF-716	ESBL VERDACHT	S	S	R	I	R	R	I	R	R	S		R	S	S		ATU - R	I	S	TZP36
M111RY9896	Klebsiella pneumoniae	REF-717	ESBL/CPE VERDACHT	R	R	R	R	R	R	R	R	R	R		R	S	R		R	I	R
M111RY9901	Klebsiella pneumoniae	REF-718		S	S	R	S	S	S	S	S	S	S		S	S	S		S	I	S
M111RY9902	Pseudomonas aeruginosa	REF-804		S			I		I	I			I			S			I
M111RY9903	Pseudomonas aeruginosa	REF-805		R			I		R	R			R			I			R
M111RY9904	Pseudomonas aeruginosa	REF-806		S			I		R	R			R			R			R
M111SY1685	Pseudomonas aeruginosa	Q22/013		S			I		I	I			I			S			I
M111SY1915	Klebsiella pneumoniae	Q07/008	ESBL/CPE VERDACHT	R	R	R	R	R	R	R	R	R	R		R	S	R		R	I	R
M111SY1917	Klebsiella pneumoniae	Q09/016	ESBL/CPE VERDACHT	R	R	R	S	R	R	R	R	R	R		S	R	R		R	R	R
M111SY1918	Klebsiella pneumoniae	Q09/028		R	R	R	S	S	R	S	S	S	S		R	S	S		R	I	R
M111SY1920	Klebsiella pneumoniae	Q10/023	ESBL VERDACHT	S	R	R	R	R	S	R	R	R	R		S	S	R		R	I	R
M111SY1921	Klebsiella pneumoniae	Q11/060	ESBL/CPE VERDACHT	R	R	R	R	R	R	R	R	R	R		S	R	R		R	R	S
M111SY1922	Klebsiella pneumoniae	Q18/009		S	ATU - S	R	S	S	S	S	S	S	S		S	S	S		S	I	S	AMC30
M111SY1923	Klebsiella pneumoniae	Q18/011	CPE VERDACHT	S	R	R	S	S	S	S	I	S	R		S	I	R		R	R	R
M111SY1924	Klebsiella aerogenes	Q20/038	ESBL/CPE VERDACHT	R	R	R	R	R	R	R	R		R		S	S	R		R		R
M111SY1925	Klebsiella pneumoniae	Q22/010	ESBL/CPE VERDACHT	S	R	R	R	R	R	R	R	R	R		S	S	R		R	R	R
M111SY1927	Klebsiella pneumoniae	Q22/041	ESBL/CPE VERDACHT	S	R	R	R	R	R	R	R	R	R		S	S	R		R	R	R
M111SY1928	Klebsiella pneumoniae	Q23/015	ESBL/CPE VERDACHT	R	R	R	R	R	R	R	R	R	R		R	R	R		R	R	R
M111SY1929	Klebsiella pneumoniae	Q23/016		S	S	R	S	S	S	S	S	S	ATU - I		S	S	R		S	I	R	CIP5
M111SY1930	Klebsiella pneumoniae	Q23/024	CPE VERDACHT	S	R	R	S	S	I	S	I	R	S		S	I	S		R	R	R
M111SY1931	Klebsiella pneumoniae	Q23/031	ESBL/CPE VERDACHT	R	R	R	R	R	R	R	R	R	S		R	S	S		R	R	S
M111SY1932	Klebsiella pneumoniae	Q23/033	ESBL/CPE VERDACHT	R	R	R	R	R	R	R	R	R	R		R	R	R		R	R	R
M111SY1988	Escherichia coli	Q07/007		S	R	R	S	S	S	S	S	S	S	S	S	S	S	S	S	I	S
M111SY1989	Escherichia coli	Q08/010	ESBL VERDACHT	S	ATU - S	R	R	R	R	R	R	R	R	S	R	S	R	S	S	I	R	AMC30
M111SY1990	Escherichia coli	Q08/011		S	ATU - S	R	S	S	S	S	S	S	S	S	R	S	S	S	S	I	R	AMC30
M111SY1991	Escherichia coli	Q09/002	ESBL VERDACHT	S	R	R	R	R	R	R	R	R	R	R	R	S	R	S	S	R	R
M111SY1992	Escherichia coli	Q09/027	ESBL VERDACHT	S	R	R	R	R	R	R	R	R	R	R	R	S	R	S	S	R	R
M111SY1993	Escherichia coli	Q10/024		R	S	R	S	S	S	S	S	S	S	S	R	S	S	S	S	I	S
M111SY1994	Escherichia coli	Q11/059	ESBL VERDACHT	R	R	R	R	R	R	R	R	R	R	S	R	S	R	S	R	I	R
M111SY1995	Escherichia coli	Q12/020	ESBL VERDACHT	S	R	R	R	S	R	R	R	S	S	S	S	S	S	S	S	R	S
M111SY1996	Escherichia coli	Q17/010	ESBL VERDACHT	S	R	R	R	R	I	R	R	R	R	S	S	S	R	S	R	I	R
M111SY1997	Escherichia coli	Q17/025	ESBL VERDACHT	S	R	R	R	R	I	R	R	R	R	S	S	S	R	S	R	I	R
M111SY1999	Escherichia coli	Q19/033		S	R	R	S	S	R	S	S	R	R	S	S	S	R	S	R	I	R
M111SY2000	Escherichia coli	Q19/055	CPE VERDACHT	S	R	R	S	S	S	S	S	S	R	S	R	I	R	S	R	R	S
M111SY2002	Escherichia coli	Q20/002		S	R	R	S	S	S	S	S	S	S	S	S	S	S	S	S	I	S
M111SY2003	Escherichia coli	Q22/011	ESBL/CPE VERDACHT	R	R	R	R	R	R	R	R	R	R	S	R	R	R	S	R	R	R
M111SY2008	Escherichia coli	Q22/028		R	R	R	I	R	R	S	R	R	R	S	S	S	R	S	R	I	R
M111SY2009	Acinetobacter baumannii	Q22/032		R									R		R	R					R
M111SY2010	Klebsiella oxytoca/Raoultella species	Q22/033	ESBL/CPE VERDACHT	R	R	R	S	R	R	R	R	R	R		S	I	R		R	R	R
M111SY2011	Escherichia coli	Q22/042	ESBL/CPE VERDACHT	S	R	R	S	R	R	R	R	R	R	S	R	I	R	S	R	R	R
M111SY2012	Escherichia coli	Q23/014		S	ATU - S	R	I	R	R	S	R	R	R	S	S	S	R	S	S	I	R	AMC30
M111SY2013	Pseudomonas aeruginosa	Q23/017		S			I		I	I			I			S			I
M111SY2014	Escherichia coli	Q23/020	CPE VERDACHT	S	R	R	S	S	S	S	S	S	S	S	S	S	S	S	R	R	S
M111SY2015	Escherichia coli	Q23/030	ESBL VERDACHT	R	R	R	I	R	R	I	R	R	R	S	S	S	R	S	R	I	R
M111SY2016	Acinetobacter baumannii	Q23/034		R									R		R	S					R
M111SY2017	Escherichia coli	Q23/045		S	S	S	S	S	S	S	S	S	S	S	S	S	S	S	S	I	S
M111SY2018	Klebsiella pneumoniae	Q23/060		S	S	R	S	S	S	S	S	S	S		S	S	S		S	I	S
M111SY2019	Escherichia coli	Q23/062		S	S	S	S	S	S	S	S	S	S	S	S	S	S	S	S	I	S
M111SY2020	Klebsiella pneumoniae	Q23/067	ESBL/CPE VERDACHT	R	R	R	R	R	R	R	R	R	R		R	R	R		R	R	R
M111SY2021	Escherichia coli	23/1049	CPE VERDACHT	S	R	R	S	S	S	S	S	S	S	S	S	I	S	S	R	R	S

## Sheet: GNBRef
Barcode	Kiem	Referentie	Phenotypes	AK30	AMC30	AM10	ATM30	CFR30	FEP30	CAZ10	CRO30	CXM30	CIP5	FOS200	CN10	MEM10	MXF5	F100	TZP36	TEM30	SXT25	ATU
M111SY2865	Klebsiella oxytoca	Q09/003	ESBL VERDACHT	S	R	R	R	R	I	S	R	R	R		S	S	R		R	I	S
M111SY2867	Pseudomonas putida	Q22/029		S			R		I	I			I			I			I
M111SY2868	Enterobacter cloacae complex	Q23/013	CPE VERDACHT	S	R	R	R	R	S	R	R		S		S	S	S		R		S
M111SY2869	Serratia marcescens complex	Q23/018		S	R	R	S	R	S	S	S		S		S	S	S		S		S
M111SY2870	Salmonella species	Q23/021		S	S	S	S	S	S	S	S				S	S	S		S		S
M111SY2871	Pseudomonas aeruginosa	Q23/026		S			I		I	I			I			S			I
M111SY2873	Escherichia coli	REF-720	ESBL VERDACHT	R	R	R	I	R	R	I	R	R	R	S	S	S	R	S	R	I	R
M111SY2874	Escherichia coli	REF-721	ESBL VERDACHT	S	R	R	R	R	S	R	R	R	R	S	S	S	R	S	R	I	R
M111SY2875	Escherichia coli	REF-722	ESBL VERDACHT	S	R	R	R	R	R	R	R	R	R	S	S	S	R	S	S	I	S
M111SY2876	Citrobacter freundii complex	REF-724	ESBL VERDACHT	S	R	R	R	R	S	R	R		S		S	S	S		ATU - R		S	TZP36
M111SY2877	Enterobacter asburiae	REF-725		R	R	R	R	R	S	R	R		S		R	S	R		S		S
M111SY2878	Enterobacter cloacae complex	REF-726		R	R	R	R	R	R	R	R		S		R	S	S		R		R
M111SY2879	Enterobacter cloacae complex	REF-727	CPE VERDACHT	S	R	R	S	R	I	I	R		S		R	S	R		R		R
M111SY2880	Morganella morgani	REF-728	ESBL VERDACHT	S	R	R	S	R	S	I	S		R		R	S	R		S		R
M111SY2881	Serratia marcescens complex	REF-729		S	R	R	S	R	S	S	S		S		S	S	S		S		S
M111SY2882	Proteus mirabilis	REF-730		S	S	R	S	R	R	S	R	R	ATU - I		R	S	R		S	I	R	CIP5
M111SY2884	Serratia marcescens complex	REF-731	ESBL/CPE VERDACHT	R	R	R	I	R	I	I	R		R		S	R	R		R		R
M111SY2885	Escherichia coli	REF-732	CPE VERDACHT	S	R	R	S	S	S	S	S	R	R	S	S	S	R	S	R	R	R
M111SY2886	Klebsiella pneumoniae	REF-733		S	S	R	S	S	S	S	S	S	S		S	S	S		S	I	S
M111SY2887	Klebsiella aerogenes	REF-793	ESBL/CPE VERDACHT	R	R	R	R	R	R	R	R		S		S	I	S		R		S
M111SY2888	Klebsiella pneumoniae	REF-794	ESBL/CPE VERDACHT	S	R	R	R	R	R	R	R	R	S		R	S	S		R	R	R
M111SY2890	Klebsiella pneumoniae	REF-795	ESBL/CPE VERDACHT	S	R	R	R	R	R	R	R	R	R		R	S	R		R	R	R
M111SY2891	Klebsiella pneumoniae	REF-796	ESBL/CPE VERDACHT	R	R	R	R	R	R	R	R	R	R		S	I	R		R	R	R
M111SY2892	Citrobacter koseri	REF-797		S	S	R	S	S	S	S	S		S		S	S	S		S		S
M111SY2893	Morganella morganii	REF-798	ESBL VERDACHT	S	R	R	S	R	S	R	S		ATU - I		R	S	R		S		R	CIP5
M111SY2894	Escherichia coli	REF-799		S	S	S	S	S	S	S	S	S	R	S	S	S	R	S	S	I	S
M111SY2895	Morganella morganii	REF-800		S	R	R	S	R	S	S	S		S		S	S	S		S		R
M111SY2897	Enterobacter cloacae complex	REF-801		S	R	R	R	R	S	R	R		S		S	S	S		R		S
M111SY2910	Escherichia coli	REF-802	ESBL VERDACHT	S	R	R	R	R	R	R	R	R	R	S	S	S	R	S	ATU - R	I	S	TZP36
M111SY2911	Escherichia coli	REF-803		S	S	S	S	S	S	S	S	S	ATU - I	S	S	S	R	S	S	I	S	CIP5
M111RY7763	Klebsiella pneumoniae	23/0221	ESBL/CPE VERDACHT	S	R	R	R	R	R	R	R	R	R		R	S	R		R	R	R
M111RY8194	Klebsiella pneumoniae	23/0445	ESBL/CPE VERDACHT	S	R	R	R	R	R	R	R	R	R		R	R	R		R	R	R
M111RY8195	Klebsiella pneumoniae	23/0644	ESBL/CPE VERDACHT	R	R	R	R	R	R	R	R	R	R		R	R	R		R	R	R
M111RY8196	Klebsiella pneumoniae	23/0645	ESBL/CPE VERDACHT	S	R	R	R	R	R	R	R	R	R		R	R	R		R	R	R
M111RY8197	Klebsiella pneumoniae	23/0674	ESBL/CPE VERDACHT	R	R	R	R	R	R	R	R	R	R		R	R	R		R	R	R
M111RY8200	Klebsiella pneumoniae	23/0740	ESBL/CPE VERDACHT	R	R	R	R	R	R	R	R	R	R		R	R	R		R	R	R
M111RY8201	Citrobacter freundii complex	23/0840	ESBL/CPE VERDACHT	S	R	R	R	R	R	R	R	R	R		R	S	R		R		R
M111RY8202	Klebsiella aerogenes	23/0964	ESBL/CPE VERDACHT	S	R	R	R	R	R	R	R		S		S	S	S		R		S
M111RY8204	Escherichia coli	23/1030	CPE VERDACHT	S	R	R	S	S	S	S	S	S	S	S	S	S	S	S	R	R	S
M111RY8205	Enterobacter cloacae complex	23/1048	CPE VERDACHT	S	R	R	S	R	S	S	S		S		S	S	S		R		S
M111RY8208	Escherichia coli	23/1370	ESBL/CPE VERDACHT	S	R	R	S	R	R	R	R	R	R	S	S	R	R	S	R	R	R
M111RY8209	Citrobacter freundii complex	23/1371	ESBL/CPE VERDACHT	S	R	R	R	R	R	R	R		R		R	I	R		R		R
M111RY8210	Klebsiella pneumoniae	23/1372	ESBL/CPE VERDACHT	S	R	R	R	R	R	R	R	R	R		R	S	R		R	R	R
M111RY8211	Klebsiella pneumoniae	23/1373	ESBL/CPE VERDACHT	S	R	R	R	R	R	R	R	R	R		S	S	R		R	R	R
M111RY8212	Escherichia coli	23/1391	ESBL/CPE VERDACHT	S	R	R	R	R	R	R	R	R	R	S	S	S	R	S	R	R	R
M111RY8213	Klebsiella oxytoca	23/1449	ESBL/CPE VERDACHT	R	R	R	R	R	R	R	R	R	S		R	I	S		R	I	S
M111RY9530	Pseudomonas aeruginosa	23/1547		R			I		R	R			R			R			R
M111RY8216	Escherichia coli	23/1560	ESBL/CPE VERDACHT	S	R	R	R	R	R	R	R	R	R	S	S	R	R	S	R	R	S
M111RY8217	Proteus vulgaris	23/1621		S	ATU - S	R	S	R	S	S	S		S		S	S	S		S		S	AMC30
M111RY8218	Klebsiella pneumoniae	23/1612	CPE VERDACHT	S	R	R	S	S	S	S	S	S	R		S	I	R		R	R	S
M111RY9851	Pseudomonas aeruginosa	Q07/009		S			I		I	I			I			S			I
M111RY9852	Pseudomonas aeruginosa	Q07/010		S			R		R	R			R			R			R
M111RY9853	Pseudomonas aeruginosa	Q09/015		S			I		I	I			I			S			I
M111RY9854	Pseudomonas aeruginosa	Q09/029		S			I		I	I			I			S			R
M111RY9855	Pseudomonas aeruginosa	Q09/030		S			I		I	I			I			S			I
M111RY9857	Pseudomonas aeruginosa	Q09/035		S			R		I	I			I			S			I
M111RY9858	Pseudomonas aeruginosa	Q10/027		S			I		I	I			I			S			R
M111RY9860	Pseudomonas aeruginosa	Q11/063		S			I		I	I			I			S			I
M111RY9861	Pseudomonas aeruginosa	Q11/064		S			I		I	R			I			S			R
M111RY9864	Pseudomonas aeruginosa	Q12/013		S			R		R	R			I			S			I
M111RY9865	Pseudomonas aeruginosa	Q12/022		R			I		R	R			R			R			R
M111RY9866	Pseudomonas aeruginosa	Q19/058		R			I		R	R			R			R			R
M111RY9869	Pseudomonas aeruginosa	Q22/004		R			I		R	R			R			R			R
M111RY9874	Pseudomonas aeruginosa	Q22/031		S			R		R	R			R			S			R
M111RY9879	Pseudomonas aeruginosa	REF-700		S			I		I	I			I			S			I
M111RY9880	Pseudomonas aeruginosa	REF-701		S			I		I	I			I			I			I
M111RY9881	Acinetobacter baumannii	REF-705		R									R		R	S			S
M111RY9882	Acinetobacter species	REF-706		S									R		S	S			S
M111RY9883	Escherichia coli	REF-707		S	S	R	S	S	S	S	S	S	S	S	S	S	SS	S	S	I	S
M111RY9887	Klebsiella pneumoniae	REF-708	ESBL VERDACHT	S	S	R	R	R	I	R	R	R	S		R	S	R		ATU - R	I	S	TZP36
M111RY9888	Pseudomonas aeruginosa	REF-709		S			R		R	R			I			I			R
M111RY9890	Enterobacter cloacae complex	REF-711	CPE VERDACHT	S	R	R	R	R	R	R	R		R		R	I	R		R		R
M111RY9894	Klebsiella oxytoca/Raoultella species	REF-715	ESBL/CPE VERDACHT	S	R	R	R	R	R	I	R	R	R		S	S	R		R	I	R
M111RY9895	Klebsiella oxytoca	REF-716	ESBL VERDACHT	S	S	R	I	R	R	S	R	R	S		R	S	S		S	I	S
M111RY9896	Klebsiella pneumoniae	REF-717	ESBL VERDACHT	R	R	R	R	R	R	R	R	R	R		R	S	R		R	I	R
M111RY9901	Klebsiella pneumoniae	REF-718		S	S	R	S	S	S	S	S	S	S		S	S	S		S	I	S
M111RY9902	Pseudomonas aeruginosa	REF-804		S			I		I	I			I			S			I
M111RY9903	Pseudomonas aeruginosa	REF-805		R			I		R	R			R			I			R
M111RY9904	Pseudomonas aeruginosa	REF-806		S			I		I	R			R			R			ATU - I			TZP36
M111SY1685	Pseudomonas aeruginosa	Q22/013		S			I		I	I			I			S			I
M111SY1915	Klebsiella pneumoniae	Q07/008	ESBL/CPE VERDACHT	R	R	R	R	R	R	R	R	R	R		R	S	R		R	I	R
M111SY1917	Klebsiella pneumoniae	Q09/016	ESBL/CPE VERDACHT	R	R	R	S	R	R	R	R	R	R		S	I	R		R	R	R
M111SY1918	Klebsiella pneumoniae	Q09/028		R	R	R	S	S	I	S	S	S	S		R	S	S		R	I	R
M111SY1920	Klebsiella pneumoniae	Q10/023	ESBL VERDACHT	S	R	R	I	R	S	R	R	R	R		S	S	R		ATU - R	I	R	TZP36
M111SY1921	Klebsiella pneumoniae	Q11/060	ESBL/CPE VERDACHT	R	R	R	R	R	R	R	R	R	R		S	I	R		R	R	S
M111SY1922	Klebsiella pneumoniae	Q18/009		S	S	R	S	S	S	S	S	S	S		S	S	S		S	I	S
M111SY1923	Klebsiella pneumoniae	Q18/011	CPE VERDACHT	S	R	R	S	S	S	S	S	S	R		S	S	R		R	R	R
M111SY1924	Klebsiella aerogenes	Q20/038	ESBL VERDACHT	R	R	R	R	R	R	R	R		R		S	S	R		R		R
M111SY1925	Klebsiella pneumoniae	Q22/010	ESBL/CPE VERDACHT	S	R	R	R	R	R	R	R	R	R		S	S	R		R	R	R
M111SY1927	Klebsiella pneumoniae	Q22/041	ESBL/CPE VERDACHT	S	R	R	R	R	R	R	R	R	R		S	S	R		R	R	R
M111SY1928	Klebsiella pneumoniae	Q23/015	ESBL/CPE VERDACHT	R	R	R	R	R	R	R	R	R	R		R	R	R		R	R	R
M111SY1929	Klebsiella pneumoniae	Q23/016		S	S	R	S	S	S	S	S	S	ATU - I		S	S	R		S	I	R	CIP5
M111SY1930	Klebsiella pneumoniae	Q23/024	CPE VERDACHT	S	R	R	S	S	I	S	I	R	S		S	I	S		R	R	R
M111SY1931	Klebsiella pneumoniae	Q23/031	ESBL/CPE VERDACHT	R	R	R	R	R	R	R	R	R	S		R	S	S		R	R	S
M111SY1932	Klebsiella pneumoniae	Q23/033	ESBL/CPE VERDACHT	R	R	R	R	R	R	R	R	R	R		R	R	R		R	R	R
M111SY1988	Escherichia coli	Q07/007		S	R	R	S	S	S	S	S	S	S	S	S	S	S	S	S	I	S
M111SY1989	Escherichia coli	Q08/010	ESBL VERDACHT	S	ATU - S	R	R	R	I	I	R	R	R	S	R	S	R	S	S	I	R	AMC30
M111SY1990	Escherichia coli	Q08/011		S	S	R	S	S	S	S	S	S	S	S	R	S	S	S	S	I	R
M111SY1991	Escherichia coli	Q09/002	ESBL VERDACHT	S	R	R	R	R	R	I	R	R	R	R	R	S	R	S	S	R	R
M111SY1992	Escherichia coli	Q09/027	ESBL VERDACHT	S	R	R	R	R	R	R	R	R	R	R	R	S	R	S	S	R	R
M111SY1993	Escherichia coli	Q10/024		R	ATU - S	R	S	S	S	S	S	S	S	S	R	S	S	S	S	I	S	AMC30
M111SY1994	Escherichia coli	Q11/059	ESBL VERDACHT	R	R	R	R	R	R	R	R	R	R	S	R	S	R	S	R	I	R
M111SY1995	Escherichia coli	Q12/020	ESBL VERDACHT	S	R	R	R	S	R	R	R	S	S	S	S	S	S	S	S	R	S
M111SY1996	Escherichia coli	Q17/010	ESBL VERDACHT	S	R	R	I	R	S	R	R	R	R	S	S	S	R	S	R	I	R
M111SY1997	Escherichia coli	Q17/025	ESBL VERDACHT	S	R	R	R	R	S	R	R	R	R	S	S	S	R	S	R	I	R
M111SY1999	Escherichia coli	Q19/033		S	R	R	S	S	I	S	S	R	R	S	S	S	R	S	R	I	R
M111SY2000	Escherichia coli	Q19/055	CPE VERDACHT	S	R	R	S	S	S	S	S	S	R	S	R	S	R	S	R	R	S
M111SY2002	Escherichia coli	Q20/002		S	R	R	S	S	S	S	S	S	S	S	S	S	S	S	S	I	S
M111SY2003	Escherichia coli	Q22/011	ESBL/CPE VERDACHT	R	R	R	R	R	R	R	R	R	R	S	R	R	R	S	R	R	R
M111SY2008	Escherichia coli	Q22/028		R	R	R	I	R	I	S	R	R	R	S	S	S	R	S	R	I	R
M111SY2009	Acinetobacter baumannii	Q22/032		R									R		R	R					R
M111SY2010	Klebsiella oxytoca/Raoultella species	Q22/033	ESBL/CPE VERDACHT	R	R	R	S	R	R	R	R	R	ATU - I		S	S	R		R	R	R	CIP5
M111SY2011	Escherichia coli	Q22/042	ESBL/CPE VERDACHT	S	R	R	S	R	R	R	R	R	R	S	R	I	R	S	R	R	R
M111SY2012	Escherichia coli	Q23/014		S	S	R	S	R	I	S	R	R	R	S	S	S	R	S	S	I	R
M111SY2013	Pseudomonas aeruginosa	Q23/017		S			I		I	I			I			S			I
M111SY2014	Escherichia coli	Q23/020	CPE VERDACHT	S	R	R	S	S	S	S	S	S	S	S	S	S	S	S	R	R	S
M111SY2015	Escherichia coli	Q23/030		R	R	R	S	R	I	S	R	R	R	S	S	S	R	S	ATU - R	I	R	TZP36
M111SY2016	Acinetobacter baumannii	Q23/034		R									R		R	S					R
M111SY2017	Escherichia coli	Q23/045		S	S	S	S	S	S	S	S	S	S	S	S	I	S	S	S	I	S
M111SY2018	Klebsiella pneumoniae	Q23/060		S	S	R	S	S	S	S	S	S	S		S	S	S		S	I	S
M111SY2019	Escherichia coli	Q23/062		S	S	S	S	S	S	S	S	S	S	S	S	S	S	S	S	I	S
M111SY2020	Klebsiella pneumoniae	Q23/067	ESBL/CPE VERDACHT	R	R	R	R	R	R	R	R	R	R		R	R	R		R	R	R
M111SY2021	Escherichia coli	23/1049	CPE VERDACHT	S	R	R	S	S	S	S	S	S	S	S	S	S	S	S	R	R	S

## Sheet: GP Colibri vs Ref
Kiem	Referentie	AMP2	P1	FOX30	CIP5	DA2	E15	CN10	CN30	LZD10	MXF5	F100	OX1	RA5	TE30	SXT25	VA5
Enterococcus faecium	Q11/062	CA	NA	NA	CA	NA	NA	NA	NA	CA	NA	NA	NA	NA	NA	NA	CA
Staphylococcus aureus	Q09/031	NA	CA	CA	CA	CA	CA	CA	NA	CA	CA	NA	NA	CA	CA	CA	NA
Staphylococcus aureus	Q12/023	NA	CA	CA	CA	CA	CA	CA	NA	CA	CA	NA	NA	CA	CA	CA	NA
Staphylococcus warneri	REF-810	NA	NA	CA	CA	CA	CA	CA	NA	CA	CA	NA	NA	CA	CA	CA	NA
Enterococcus faecium	REF-811	CA	NA	NA	CA	NA	NA	NA	NA	CA	NA	NA	NA	NA	NA	NA	CA
Staphylococcus aureus	REF-755	NA	CA	CA	CA	CA	CA	CA	NA	CA	CA	NA	NA	CA	CA	CA	NA
Staphylococcus aureus	REF-807	NA	CA	CA	CA	CA	CA	CA	NA	CA	CA	NA	NA	CA	CA	CA	NA
Staphylococcus aureus	REF-808	NA	CA	CA	CA	CA	CA	CA	NA	CA	CA	NA	NA	CA	CA	CA	NA
Staphylococcus aureus	Q18/001	NA	CA	CA	CA	CA	CA	CA	NA	CA	CA	NA	NA	CA	CA	CA	NA
Staphylococcus aureus	Q20/003	NA	CA	CA	CA	CA	CA	CA	NA	CA	CA	NA	NA	CA	CA	CA	NA
Staphylococcus aureus	Q20/039	NA	CA	CA	CA	CA	CA	CA	NA	CA	CA	NA	NA	CA	CA	CA	NA
Staphylococcus aureus	Q21/003	NA	CA	CA	CA	CA	CA	CA	NA	CA	MD	NA	NA	CA	CA	CA	NA
Staphylococcus aureus	Q22/009	NA	CA	CA	md	CA	CA	CA	NA	CA	CA	NA	NA	CA	CA	CA	NA
Staphylococcus aureus	Q22/012	NA	CA	CA	CA	CA	CA	CA	NA	CA	CA	NA	NA	CA	CA	CA	NA
Staphylococcus aureus	Q22/030	NA	CA	CA	CA	CA	CA	CA	NA	CA	CA	NA	NA	CA	CA	CA	NA
Staphylococcus aureus	Q22/036	NA	CA	CA	CA	CA	CA	CA	NA	CA	CA	NA	NA	CA	CA	CA	NA
Staphylococcus aureus	Q22/044	NA	CA	CA	CA	CA	CA	CA	NA	CA	CA	NA	NA	CA	CA	CA	NA
Staphylococcus aureus	Q22/048	NA	CA	CA	CA	CA	CA	CA	NA	CA	CA	NA	NA	CA	CA	CA	NA
Staphylococcus epidermidis	Q23/023	NA	NA	CA	CA	CA	CA	CA	NA	CA	CA	NA	NA	CA	CA	CA	NA
Staphylococcus aureus	Q23/048	NA	CA	CA	CA	CA	CA	CA	NA	CA	CA	NA	NA	CA	CA	CA	NA
Staphylococcus aureus	Q23/064	NA	CA	CA	CA	CA	CA	CA	NA	CA	CA	NA	NA	CA	CA	CA	NA
Staphylococcus epidermidis	Q23/065	NA	NA	NA	NA	NA	NA	NA	NA	NA	NA	NA	NA	NA	NA	NA	NA
Staphylococcus aureus	Q23/066	NA	CA	CA	CA	CA	CA	CA	NA	CA	CA	NA	NA	CA	CA	CA	NA
Staphylococcus aureus	REF-753	NA	CA	CA	CA	CA	CA	CA	NA	CA	CA	NA	NA	CA	CA	CA	NA
Staphylococcus aureus	REF-754	NA	CA	CA	CA	CA	CA	CA	NA	CA	CA	NA	NA	CA	CA	CA	NA
Staphylococcus aureus	REF-809	NA	CA	CA	CA	CA	CA	CA	NA	CA	CA	NA	NA	CA	CA	CA	NA
Enterococcus faecium	Q07/006	CA	NA	NA	CA	NA	NA	NA	NA	CA	NA	NA	NA	NA	NA	NA	CA
Enterococcus faecium	Q10/001	CA	NA	NA	CA	NA	NA	NA	NA	CA	NA	NA	NA	NA	NA	NA	CA
Enterococcus faecium	Q10/026	CA	NA	NA	CA	NA	NA	NA	NA	CA	NA	NA	NA	NA	NA	NA	CA
Enterococcus faecium	Q17/024	CA	NA	NA	CA	NA	NA	NA	NA	CA	NA	NA	NA	NA	NA	NA	CA
Enterococcus faecalis	Q19/034	NA	NA	NA	NA	NA	NA	NA	NA	NA	NA	NA	NA	NA	NA	NA	NA
Enterococcus gallinarum	Q19/057	CA	NA	NA	CA	NA	NA	NA	NA	CA	NA	NA	NA	NA	NA	NA	CA
Enterococcus faecium	Q21/030	CA	NA	NA	CA	NA	NA	NA	NA	CA	NA	NA	NA	NA	NA	NA	CA
Enterococcus faecium	Q22/043	CA	NA	NA	CA	NA	NA	NA	NA	CA	NA	NA	NA	NA	NA	NA	CA
Enterococcus faecalis	Q23/019	CA	NA	NA	CA	NA	NA	NA	NA	CA	NA	CA	NA	NA	NA	NA	CA
Enterococcus faecalis	Q23/050	NA	NA	NA	NA	NA	NA	NA	NA	NA	NA	NA	NA	NA	NA	NA	NA
Enterococcus faecium	Q23/068	NA	NA	NA	NA	NA	NA	NA	NA	NA	NA	NA	NA	NA	NA	NA	NA
Enterococcus faecium	REF-742	CA	NA	NA	CA	NA	NA	NA	NA	CA	NA	NA	NA	NA	NA	NA	CA
Enterococcus faecium	REF-812	CA	NA	NA	CA	NA	NA	NA	NA	CA	NA	NA	NA	NA	NA	NA	CA
Enterococcus faecium	REF-813	CA	NA	NA	CA	NA	NA	NA	NA	CA	NA	NA	NA	NA	NA	NA	CA
Streptococcus pyogenes (Beta-hemolytische streptokok van de groep A)	Q18/003	NA	CA	NA	NA	CA	CA	NA	NA	CA	CA	NA	NA	CA	CA	CA	CA
Enterococcus faecium	Q22/035	CA	NA	NA	CA	NA	NA	NA	NA	CA	NA	NA	NA	NA	NA	NA	CA
Streptococcus agalactiae (Beta-hemolytische streptokok van de groep B)	Q22/050	NA	CA	NA	NA	CA	CA	NA	NA	CA	CA	CA	NA	CA	CA	CA	CA
Streptococcus agalactiae (Beta-hemolytische streptokok van de groep B)	Q23/027	NA	CA	NA	NA	CA	CA	NA	NA	CA	CA	CA	NA	CA	CA	CA	CA
Streptococcus agalactiae (Beta-hemolytische streptokok van de groep B)	Q23/058	NA	CA	NA	NA	CA	CA	NA	NA	CA	CA	CA	NA	CA	CA	CA	CA
Streptococcus agalactiae (Beta-hemolytische streptokok van de groep B)	Q23/059	NA	NA	NA	NA	NA	NA	NA	NA	NA	NA	NA	NA	NA	NA	NA	NA
Streptococcus agalactiae (Beta-hemolytische streptokok van de groep B)	REF-735	NA	CA	NA	NA	CA	CA	NA	NA	CA	CA	CA	NA	CA	CA	CA	CA
Streptococcus agalactiae (Beta-hemolytische streptokok van de groep B)	REF-736	NA	CA	NA	NA	CA	CA	NA	NA	CA	CA	CA	NA	CA	CA	CA	CA
Streptococcus pyogenes (Beta-hemolytische streptokok van de groep A)	REF-739	NA	CA	NA	NA	CA	CA	NA	NA	CA	CA	NA	NA	CA	CA	CA	CA
Streptococcus pyogenes (Beta-hemolytische streptokok van de groep A)	REF-740	NA	CA	NA	NA	CA	CA	NA	NA	CA	CA	NA	NA	CA	CA	CA	CA
Streptococcus pyogenes (Beta-hemolytische streptokok van de groep A)	REF-820	NA	CA	NA	NA	CA	CA	NA	NA	CA	CA	NA	NA	CA	CA	CA	CA
Staphylococcus aureus	Q08/043	NA	CA	CA	CA	CA	CA	CA	NA	CA	CA	NA	NA	CA	CA	CA	NA
Staphylococcus aureus	Q09/036	NA	CA	CA	CA	CA	CA	CA	NA	CA	CA	NA	NA	CA	CA	CA	NA
Staphylococcus aureus	Q10/028	NA	CA	CA	CA	CA	CA	CA	NA	CA	CA	NA	NA	CA	CA	CA	NA
Enterococcus faecium	Q11/062	CA	NA	NA	CA	NA	NA	NA	NA	CA	NA	NA	NA	NA	NA	NA	CA
Enterococcus faecalis	Q23/032	CA	NA	NA	CA	NA	NA	NA	NA	CA	NA	CA	NA	NA	NA	NA	CA
Enterococcus faecium	Q23/035	CA	NA	NA	CA	NA	NA	NA	NA	CA	NA	NA	NA	NA	NA	NA	CA
Streptococcus agalactiae (Beta-hemolytische streptokok van de groep B)	REF-738	NA	CA	NA	NA	CA	CA	NA	NA	CA	CA	NA	NA	CA	CA	CA	CA
Enterococcus faecalis	REF-814	CA	NA	NA	CA	NA	NA	NA	NA	CA	NA	CA	NA	NA	NA	NA	CA
Streptococcus agalactiae (Beta-hemolytische streptokok van de groep B)	REF-819	NA	CA	NA	NA	CA	CA	NA	NA	CA	CA	CA	NA	CA	CA	CA	CA
Staphylococcus lugdunensis	23/1224	NA	CA	CA	CA	CA	CA	CA	NA	CA	CA	NA	NA	CA	CA	CA	NA
Staphylococcus lugdunensis	23/1542	NA	CA	CA	CA	CA	CA	CA	NA	CA	CA	NA	NA	CA	CA	CA	NA
Staphylococcus lugdunensis	23/1846	NA	CA	CA	CA	CA	CA	CA	NA	CA	CA	NA	NA	CA	CA	CA	NA
Staphylococcus haemolyticus	24/0019	NA	NA	CA	CA	CA	CA	CA	NA	CA	CA	NA	NA	CA	CA	CA	NA
Staphylococcus hominis	24/0028	NA	NA	CA	CA	CA	CA	CA	NA	CA	CA	NA	NA	CA	CA	CA	NA
Staphylococcus epidermidis	24/0074	NA	NA	CA	CA	CA	CA	CA	NA	CA	CA	NA	NA	CA	CA	CA	NA
Staphylococcus epidermidis	24/0076	NA	NA	CA	CA	CA	CA	CA	NA	CA	CA	NA	NA	CA	CA	CA	NA
Staphylococcus epidermidis	24/0079	NA	NA	CA	CA	CA	CA	CA	NA	CA	CA	NA	NA	CA	CA	CA	NA
Staphylococcus epidermidis	24/0080	NA	NA	CA	CA	CA	CA	CA	NA	CA	CA	NA	NA	CA	CA	CA	NA
Staphylococcus epidermidis	24/0084	NA	NA	CA	CA	CA	CA	CA	NA	CA	CA	NA	NA	CA	CA	CA	NA
Staphylococcus hominis	24/0106	NA	NA	CA	CA	CA	CA	CA	NA	CA	CA	NA	NA	CA	CA	CA	NA
Staphylococcus epidermidis	24/0107	NA	NA	CA	CA	CA	CA	CA	NA	CA	CA	NA	NA	CA	CA	CA	NA
Staphylococcus epidermidis	24/0127	NA	NA	CA	CA	CA	CA	CA	NA	CA	CA	NA	NA	CA	CA	CA	NA
Staphylococcus epidermidis	24/0129	NA	NA	CA	CA	CA	CA	CA	NA	CA	CA	NA	NA	CA	CA	CA	NA
Staphylococcus haemolyticus	24/0195	NA	NA	CA	CA	CA	CA	CA	NA	CA	CA	NA	NA	CA	CA	CA	NA
Staphylococcus haemolyticus	24/0207	NA	NA	CA	CA	CA	CA	CA	NA	CA	CA	NA	NA	CA	CA	CA	NA
Staphylococcus haemolyticus	24/0126	NA	NA	CA	CA	CA	CA	CA	NA	CA	CA	NA	NA	CA	CA	CA	NA
		NA	NA	NA	NA	NA	NA	NA	NA	NA	NA	NA	NA	NA	NA	NA	NA
		NA	NA	NA	NA	NA	NA	NA	NA	NA	NA	NA	NA	NA	NA	NA	NA
		NA	NA	NA	NA	NA	NA	NA	NA	NA	NA	NA	NA	NA	NA	NA	NA
		NA	NA	NA	NA	NA	NA	NA	NA	NA	NA	NA	NA	NA	NA	NA	NA
		NA	NA	NA	NA	NA	NA	NA	NA	NA	NA	NA	NA	NA	NA	NA	NA
		NA	NA	NA	NA	NA	NA	NA	NA	NA	NA	NA	NA	NA	NA	NA	NA
		NA	NA	NA	NA	NA	NA	NA	NA	NA	NA	NA	NA	NA	NA	NA	NA
		NA	NA	NA	NA	NA	NA	NA	NA	NA	NA	NA	NA	NA	NA	NA	NA
		NA	NA	NA	NA	NA	NA	NA	NA	NA	NA	NA	NA	NA	NA	NA	NA
		NA	NA	NA	NA	NA	NA	NA	NA	NA	NA	NA	NA	NA	NA	NA	NA
		NA	NA	NA	NA	NA	NA	NA	NA	NA	NA	NA	NA	NA	NA	NA	NA
		NA	NA	NA	NA	NA	NA	NA	NA	NA	NA	NA	NA	NA	NA	NA	NA
		NA	NA	NA	NA	NA	NA	NA	NA	NA	NA	NA	NA	NA	NA	NA	NA
		NA	NA	NA	NA	NA	NA	NA	NA	NA	NA	NA	NA	NA	NA	NA	NA
		NA	NA	NA	NA	NA	NA	NA	NA	NA	NA	NA	NA	NA	NA	NA	NA
		NA	NA	NA	NA	NA	NA	NA	NA	NA	NA	NA	NA	NA	NA	NA	NA
		NA	NA	NA	NA	NA	NA	NA	NA	NA	NA	NA	NA	NA	NA	NA	NA
		NA	NA	NA	NA	NA	NA	NA	NA	NA	NA	NA	NA	NA	NA	NA	NA
		NA	NA	NA	NA	NA	NA	NA	NA	NA	NA	NA	NA	NA	NA	NA	NA
		NA	NA	NA	NA	NA	NA	NA	NA	NA	NA	NA	NA	NA	NA	NA	NA
		NA	NA	NA	NA	NA	NA	NA	NA	NA	NA	NA	NA	NA	NA	NA	NA
		NA	NA	NA	NA	NA	NA	NA	NA	NA	NA	NA	NA	NA	NA	NA	NA
		NA	NA	NA	NA	NA	NA	NA	NA	NA	NA	NA	NA	NA	NA	NA	NA
		NA	NA	NA	NA	NA	NA	NA	NA	NA	NA	NA	NA	NA	NA	NA	NA
		NA	NA	NA	NA	NA	NA	NA	NA	NA	NA	NA	NA	NA	NA	NA	NA
		NA	NA	NA	NA	NA	NA	NA	NA	NA	NA	NA	NA	NA	NA	NA	NA
		NA	NA	NA	NA	NA	NA	NA	NA	NA	NA	NA	NA	NA	NA	NA	NA
		NA	NA	NA	NA	NA	NA	NA	NA	NA	NA	NA	NA	NA	NA	NA	NA
		NA	NA	NA	NA	NA	NA	NA	NA	NA	NA	NA	NA	NA	NA	NA	NA
		NA	NA	NA	NA	NA	NA	NA	NA	NA	NA	NA	NA	NA	NA	NA	NA
		NA	NA	NA	NA	NA	NA	NA	NA	NA	NA	NA	NA	NA	NA	NA	NA
		NA	NA	NA	NA	NA	NA	NA	NA	NA	NA	NA	NA	NA	NA	NA	NA
		NA	NA	NA	NA	NA	NA	NA	NA	NA	NA	NA	NA	NA	NA	NA	NA
		NA	NA	NA	NA	NA	NA	NA	NA	NA	NA	NA	NA	NA	NA	NA	NA
		NA	NA	NA	NA	NA	NA	NA	NA	NA	NA	NA	NA	NA	NA	NA	NA
		NA	NA	NA	NA	NA	NA	NA	NA	NA	NA	NA	NA	NA	NA	NA	NA
		NA	NA	NA	NA	NA	NA	NA	NA	NA	NA	NA	NA	NA	NA	NA	NA
		NA	NA	NA	NA	NA	NA	NA	NA	NA	NA	NA	NA	NA	NA	NA	NA
		NA	NA	NA	NA	NA	NA	NA	NA	NA	NA	NA	NA	NA	NA	NA	NA
		NA	NA	NA	NA	NA	NA	NA	NA	NA	NA	NA	NA	NA	NA	NA	NA
		NA	NA	NA	NA	NA	NA	NA	NA	NA	NA	NA	NA	NA	NA	NA	NA
		NA	NA	NA	NA	NA	NA	NA	NA	NA	NA	NA	NA	NA	NA	NA	NA
		NA	NA	NA	NA	NA	NA	NA	NA	NA	NA	NA	NA	NA	NA	NA	NA
		NA	NA	NA	NA	NA	NA	NA	NA	NA	NA	NA	NA	NA	NA	NA	NA
		NA	NA	NA	NA	NA	NA	NA	NA	NA	NA	NA	NA	NA	NA	NA	NA
		NA	NA	NA	NA	NA	NA	NA	NA	NA	NA	NA	NA	NA	NA	NA	NA
		NA	NA	NA	NA	NA	NA	NA	NA	NA	NA	NA	NA	NA	NA	NA	NA
		NA	NA	NA	NA	NA	NA	NA	NA	NA	NA	NA	NA	NA	NA	NA	NA
		NA	NA	NA	NA	NA	NA	NA	NA	NA	NA	NA	NA	NA	NA	NA	NA
		NA	NA	NA	NA	NA	NA	NA	NA	NA	NA	NA	NA	NA	NA	NA	NA
		NA	NA	NA	NA	NA	NA	NA	NA	NA	NA	NA	NA	NA	NA	NA	NA
		NA	NA	NA	NA	NA	NA	NA	NA	NA	NA	NA	NA	NA	NA	NA	NA
		NA	NA	NA	NA	NA	NA	NA	NA	NA	NA	NA	NA	NA	NA	NA	NA
		NA	NA	NA	NA	NA	NA	NA	NA	NA	NA	NA	NA	NA	NA	NA	NA
		NA	NA	NA	NA	NA	NA	NA	NA	NA	NA	NA	NA	NA	NA	NA	NA
		NA	NA	NA	NA	NA	NA	NA	NA	NA	NA	NA	NA	NA	NA	NA	NA
		NA	NA	NA	NA	NA	NA	NA	NA	NA	NA	NA	NA	NA	NA	NA	NA
		NA	NA	NA	NA	NA	NA	NA	NA	NA	NA	NA	NA	NA	NA	NA	NA
		NA	NA	NA	NA	NA	NA	NA	NA	NA	NA	NA	NA	NA	NA	NA	NA
		NA	NA	NA	NA	NA	NA	NA	NA	NA	NA	NA	NA	NA	NA	NA	NA
		NA	NA	NA	NA	NA	NA	NA	NA	NA	NA	NA	NA	NA	NA	NA	NA
		NA	NA	NA	NA	NA	NA	NA	NA	NA	NA	NA	NA	NA	NA	NA	NA
		NA	NA	NA	NA	NA	NA	NA	NA	NA	NA	NA	NA	NA	NA	NA	NA
		NA	NA	NA	NA	NA	NA	NA	NA	NA	NA	NA	NA	NA	NA	NA	NA
		NA	NA	NA	NA	NA	NA	NA	NA	NA	NA	NA	NA	NA	NA	NA	NA
		NA	NA	NA	NA	NA	NA	NA	NA	NA	NA	NA	NA	NA	NA	NA	NA
		NA	NA	NA	NA	NA	NA	NA	NA	NA	NA	NA	NA	NA	NA	NA	NA
		NA	NA	NA	NA	NA	NA	NA	NA	NA	NA	NA	NA	NA	NA	NA	NA
		NA	NA	NA	NA	NA	NA	NA	NA	NA	NA	NA	NA	NA	NA	NA	NA
		NA	NA	NA	NA	NA	NA	NA	NA	NA	NA	NA	NA	NA	NA	NA	NA
		NA	NA	NA	NA	NA	NA	NA	NA	NA	NA	NA	NA	NA	NA	NA	NA
		NA	NA	NA	NA	NA	NA	NA	NA	NA	NA	NA	NA	NA	NA	NA	NA
		NA	NA	NA	NA	NA	NA	NA	NA	NA	NA	NA	NA	NA	NA	NA	NA
		NA	NA	NA	NA	NA	NA	NA	NA	NA	NA	NA	NA	NA	NA	NA	NA
		NA	NA	NA	NA	NA	NA	NA	NA	NA	NA	NA	NA	NA	NA	NA	NA
		NA	NA	NA	NA	NA	NA	NA	NA	NA	NA	NA	NA	NA	NA	NA	NA
		NA	NA	NA	NA	NA	NA	NA	NA	NA	NA	NA	NA	NA	NA	NA	NA
		NA	NA	NA	NA	NA	NA	NA	NA	NA	NA	NA	NA	NA	NA	NA	NA
		NA	NA	NA	NA	NA	NA	NA	NA	NA	NA	NA	NA	NA	NA	NA	NA
		NA	NA	NA	NA	NA	NA	NA	NA	NA	NA	NA	NA	NA	NA	NA	NA
		NA	NA	NA	NA	NA	NA	NA	NA	NA	NA	NA	NA	NA	NA	NA	NA
		NA	NA	NA	NA	NA	NA	NA	NA	NA	NA	NA	NA	NA	NA	NA	NA
		NA	NA	NA	NA	NA	NA	NA	NA	NA	NA	NA	NA	NA	NA	NA	NA
		NA	NA	NA	NA	NA	NA	NA	NA	NA	NA	NA	NA	NA	NA	NA	NA
		NA	NA	NA	NA	NA	NA	NA	NA	NA	NA	NA	NA	NA	NA	NA	NA
		NA	NA	NA	NA	NA	NA	NA	NA	NA	NA	NA	NA	NA	NA	NA	NA
		NA	NA	NA	NA	NA	NA	NA	NA	NA	NA	NA	NA	NA	NA	NA	NA
		NA	NA	NA	NA	NA	NA	NA	NA	NA	NA	NA	NA	NA	NA	NA	NA
		NA	NA	NA	NA	NA	NA	NA	NA	NA	NA	NA	NA	NA	NA	NA	NA
		NA	NA	NA	NA	NA	NA	NA	NA	NA	NA	NA	NA	NA	NA	NA	NA
		NA	NA	NA	NA	NA	NA	NA	NA	NA	NA	NA	NA	NA	NA	NA	NA
		NA	NA	NA	NA	NA	NA	NA	NA	NA	NA	NA	NA	NA	NA	NA	NA
		NA	NA	NA	NA	NA	NA	NA	NA	NA	NA	NA	NA	NA	NA	NA	NA
		NA	NA	NA	NA	NA	NA	NA	NA	NA	NA	NA	NA	NA	NA	NA	NA
		NA	NA	NA	NA	NA	NA	NA	NA	NA	NA	NA	NA	NA	NA	NA	NA
		NA	NA	NA	NA	NA	NA	NA	NA	NA	NA	NA	NA	NA	NA	NA	NA
		NA	NA	NA	NA	NA	NA	NA	NA	NA	NA	NA	NA	NA	NA	NA	NA
		NA	NA	NA	NA	NA	NA	NA	NA	NA	NA	NA	NA	NA	NA	NA	NA
		NA	NA	NA	NA	NA	NA	NA	NA	NA	NA	NA	NA	NA	NA	NA	NA
		NA	NA	NA	NA	NA	NA	NA	NA	NA	NA	NA	NA	NA	NA	NA	NA
		NA	NA	NA	NA	NA	NA	NA	NA	NA	NA	NA	NA	NA	NA	NA	NA
		NA	NA	NA	NA	NA	NA	NA	NA	NA	NA	NA	NA	NA	NA	NA	NA
		NA	NA	NA	NA	NA	NA	NA	NA	NA	NA	NA	NA	NA	NA	NA	NA
		NA	NA	NA	NA	NA	NA	NA	NA	NA	NA	NA	NA	NA	NA	NA	NA
		NA	NA	NA	NA	NA	NA	NA	NA	NA	NA	NA	NA	NA	NA	NA	NA
		NA	NA	NA	NA	NA	NA	NA	NA	NA	NA	NA	NA	NA	NA	NA	NA
		NA	NA	NA	NA	NA	NA	NA	NA	NA	NA	NA	NA	NA	NA	NA	NA
		NA	NA	NA	NA	NA	NA	NA	NA	NA	NA	NA	NA	NA	NA	NA	NA
		NA	NA	NA	NA	NA	NA	NA	NA	NA	NA	NA	NA	NA	NA	NA	NA
		NA	NA	NA	NA	NA	NA	NA	NA	NA	NA	NA	NA	NA	NA	NA	NA
		NA	NA	NA	NA	NA	NA	NA	NA	NA	NA	NA	NA	NA	NA	NA	NA
		NA	NA	NA	NA	NA	NA	NA	NA	NA	NA	NA	NA	NA	NA	NA	NA
		NA	NA	NA	NA	NA	NA	NA	NA	NA	NA	NA	NA	NA	NA	NA	NA
		NA	NA	NA	NA	NA	NA	NA	NA	NA	NA	NA	NA	NA	NA	NA	NA
		NA	NA	NA	NA	NA	NA	NA	NA	NA	NA	NA	NA	NA	NA	NA	NA
		NA	NA	NA	NA	NA	NA	NA	NA	NA	NA	NA	NA	NA	NA	NA	NA
		NA	NA	NA	NA	NA	NA	NA	NA	NA	NA	NA	NA	NA	NA	NA	NA
		NA	NA	NA	NA	NA	NA	NA	NA	NA	NA	NA	NA	NA	NA	NA	NA
		NA	NA	NA	NA	NA	NA	NA	NA	NA	NA	NA	NA	NA	NA	NA	NA
		NA	NA	NA	NA	NA	NA	NA	NA	NA	NA	NA	NA	NA	NA	NA	NA
		NA	NA	NA	NA	NA	NA	NA	NA	NA	NA	NA	NA	NA	NA	NA	NA
		NA	NA	NA	NA	NA	NA	NA	NA	NA	NA	NA	NA	NA	NA	NA	NA
		NA	NA	NA	NA	NA	NA	NA	NA	NA	NA	NA	NA	NA	NA	NA	NA

## Sheet: GPColibri
Barcode	Kiem	Referentie		AMP2	P1	FOX30	CIP5	DA2	E15	CN10	CN30	LZD10	MXF5	F100	OX1	RA5	TE30	SXT25	VA5
M111RY6933	Enterococcus faecium	Q11/062	LOW LEVEL RESISTANT TO GENTAMICIN	R			S					S							R
M111RY6870	Staphylococcus aureus	Q09/031	MRSA		R	R	I	S	R	S		S	S			S	R	S
M111RY6874	Staphylococcus aureus	Q12/023	MRSA		R	R	R	S	R	R		S	R			S	R	R
M111RY6875	Staphylococcus warneri	REF-810				S	I	S	S	S		S	S			S	S	S
M111RY6876	Enterococcus faecium	REF-811		R			S					S							R
M111RY6877	Staphylococcus aureus	REF-755			R	S	I	S	R	S		S	S			S	R	S
M111SY8450	Staphylococcus aureus	REF-807	MRSA		R	R	R	S	R	R		S	R			R	S	S
M111RY6881	Staphylococcus aureus	REF-808	MRSA		R	R	R	R	R	S		S	R			S	S	S
M111SY8431	Staphylococcus aureus	Q18/001	MRSA		R	R	R	S	S	S		S	R			S	S	S
M111RY6883	Staphylococcus aureus	Q20/003			R	S	I	S	R	S		S	S			S	S	S
M111RY6884	Staphylococcus aureus	Q20/039	MRSA		R	R	R	R	R	S		S	R			S	S	S
M111RY6885	Staphylococcus aureus	Q21/003			S	S	R	S	S	S		S	R			S	S	S
M111RY6886	Staphylococcus aureus	Q22/009	MRSA		R	R	I	S	R	S		S	S			S	S	S
M111RY6887	Staphylococcus aureus	Q22/012	MRSA		R	R	R	R	S	S		S	R			S	R	S
M111RY6888	Staphylococcus aureus	Q22/030	MRSA		R	R	I	S	S	S		S	S			S	S	S
M111RY6889	Staphylococcus aureus	Q22/036	MRSA		R	R	I	S	R	S		S	S			S	S	S
M111RY6892	Staphylococcus aureus	Q22/044	MRSA		R	R	I	S	R	S		S	S			S	S	S
M111RY6894	Staphylococcus aureus	Q22/048	MRSA		R	R	I	S	R	S		S	S			S	S	S
M111RY6895	Staphylococcus epidermidis	Q23/023				S	I	S	R	S		S	S			S	S	S
M111RY6896	Staphylococcus aureus	Q23/048	MRSA		R	R	I	S	S	S		S	S			S	S	S
M111RY6897	Staphylococcus aureus	Q23/064			R	S	I	S	S	S		S	S			S	R	S
M111RY6898	Staphylococcus epidermidis	Q23/065
M111RY6901	Staphylococcus aureus	Q23/066	MRSA		R	R	R	S	S	S		S	R			S	R	S
M111RY6902	Staphylococcus aureus	REF-753	MRSA		R	R	I	S	R	S		S	S			S	R	S
M111RY6903	Staphylococcus aureus	REF-754	PENICILLINASE PRODUCER		S	S	I	S	S	S		S	S			S	S	S
M111RY6904	Staphylococcus aureus	REF-809			R	S	I	S	S	S		S	S			S	S	S
M111RY6924	Enterococcus faecium	Q07/006	HIGH LEVEL RESISTANT TO GENTAMICIN	R			R					S							R
M111RY6925	Enterococcus faecium	Q10/001	LOW LEVEL RESISTANT TO GENTAMICIN	R			R					S							R
M111RY6926	Enterococcus faecium	Q10/026	LOW LEVEL RESISTANT TO GENTAMICIN	R			R					S							R
M111RY6927	Enterococcus faecium	Q17/024	LOW LEVEL RESISTANT TO GENTAMICIN	R			R					R							R
M111RY6928	Enterococcus faecalis	Q19/034
M111RY6929	Enterococcus gallinarum	Q19/057	LOW LEVEL RESISTANT TO GENTAMICIN	S			S					S							R
M111RY6930	Enterococcus faecium	Q21/030	HIGH LEVEL RESISTANT TO GENTAMICIN	R			R					S							R
M111RY6936	Enterococcus faecium	Q22/043	LOW LEVEL RESISTANT TO GENTAMICIN	R			R					S							R
M111RY6937	Enterococcus faecalis	Q23/019	HIGH LEVEL RESISTANT TO GENTAMICIN	S			S					S		S					R
M111RY6940	Enterococcus faecalis	Q23/050
M111RY6944	Enterococcus faecium	Q23/068
M111RY6945	Enterococcus faecium	REF-742	LOW LEVEL RESISTANT TO GENTAMICIN	R			S					S							R
M111RY6947	Enterococcus faecium	REF-812	LOW LEVEL RESISTANT TO GENTAMICIN	R			S					S							R
M111RY6948	Enterococcus faecium	REF-813	LOW LEVEL RESISTANT TO GENTAMICIN	S			S					S							R
M111SY1686	Streptococcus pyogenes (Beta-hemolytische streptokok van de groep A)	Q18/003			S			R	R			S	S			S	S	S	S
M111SY1687	Enterococcus faecium	Q22/035	LOW LEVEL RESISTANT TO GENTAMICIN	R			R					S							R
M111SY1688	Streptococcus agalactiae (Beta-hemolytische streptokok van de groep B)	Q22/050			S			S	S			S	S	S		S	R	S	S
M111SY1745	Streptococcus agalactiae (Beta-hemolytische streptokok van de groep B)	Q23/027			S			R	S			S	S	S		S	R	S	S
M111SY1747	Streptococcus agalactiae (Beta-hemolytische streptokok van de groep B)	Q23/058			S			S	S			S	S	S		S	R	S	S
M111SY1749	Streptococcus agalactiae (Beta-hemolytische streptokok van de groep B)	Q23/059
M111SY1750	Streptococcus agalactiae (Beta-hemolytische streptokok van de groep B)	REF-735			S			R	R			S	S	S		S	R	S	S
M111SY1751	Streptococcus agalactiae (Beta-hemolytische streptokok van de groep B)	REF-736			S			S	R			S	S	S		S	R	S	S
M111SY1753	Streptococcus pyogenes (Beta-hemolytische streptokok van de groep A)	REF-739			S			S	R			S	S			S	R	S	S
M111SY1754	Streptococcus pyogenes (Beta-hemolytische streptokok van de groep A)	REF-740			S			S	R			S	S			S	R	S	S
M111SY1757	Streptococcus pyogenes (Beta-hemolytische streptokok van de groep A)	REF-820			S			R	R			S	S			R	R	S	S
M111SY4599	Staphylococcus aureus	Q08/043	MRSA		R	R	R	S	S	S		S	R			R	S	S
M111SY4600	Staphylococcus aureus	Q09/036	MRSA		R	R	R	S	R	S		S	R			S	S	S
M111SY4601	Staphylococcus aureus	Q10/028	MRSA		R	R	R	R	R	R		S	R			S	R	R
M111SY4603	Enterococcus faecium	Q11/062	LOW LEVEL RESISTANT TO GENTAMICIN	R			S					S							R
M111SY4606	Enterococcus faecalis	Q23/032	LOW LEVEL RESISTANT TO GENTAMICIN	S			S					R		S					S
M111SY4607	Enterococcus faecium	Q23/035	LOW LEVEL RESISTANT TO GENTAMICIN	R			R					S							R
M111SY4608	Streptococcus agalactiae (Beta-hemolytische streptokok van de groep B)	REF-738			S			R	S			S	S			S	R	S	S
M111SY4609	Enterococcus faecalis	REF-814	LOW LEVEL RESISTANT TO GENTAMICIN	S			S					S		S					S
M111SY4610	Streptococcus agalactiae (Beta-hemolytische streptokok van de groep B)	REF-819			S			S	R			S	S	S		S	R	S	S
M111TY2066	Staphylococcus lugdunensis	23/1224			S	S	I	S	S	S		S	S			S	S	S
M111TY2067	Staphylococcus lugdunensis	23/1542			R	S	I	S	S	S		S	S			S	S	S
M111TY2071	Staphylococcus lugdunensis	23/1846			S	S	I	S	S	S		S	S			S	S	S
M111TY2072	Staphylococcus haemolyticus	24/0019				R	R	R	R	R		S	R			R	S	R
M111TY2074	Staphylococcus hominis	24/0028				S	I	S	S	S		S	S			S	S	S
M111TY2075	Staphylococcus epidermidis	24/0074				S	I	R	S	S		S	S			S	S	R
M111TY2076	Staphylococcus epidermidis	24/0076				R	R	R	R	S		S	R			S	S	R
M111TY2077	Staphylococcus epidermidis	24/0079				R	I	S	R	R		S	S			S	S	S
M111TY2079	Staphylococcus epidermidis	24/0080				S	I	S	R	S		S	S			S	S	S
M111TY2080	Staphylococcus epidermidis	24/0084				R	R	R	R	S		S	R			S	S	R
M111TY2081	Staphylococcus hominis	24/0106				R	I	S	R	S		S	S			S	S	R
M111TY2082	Staphylococcus epidermidis	24/0107				R	R	R	R	R		S	R			S	S	R
M111TY2083	Staphylococcus epidermidis	24/0127				R	R	R	R	S		S	R			S	S	R
M111TY2084	Staphylococcus epidermidis	24/0129				R	R	R	R	R		S	R			S	S	R
M111TY2085	Staphylococcus haemolyticus	24/0195				R	R	R	R	R		S	R			R	S	R
M111TY2086	Staphylococcus haemolyticus	24/0207				R	R	R	R	R		S	R			R	S	R
M111TY2087	Staphylococcus haemolyticus	24/0126				R	R	R	R	R		S	R			R	S	R

## Sheet: GPRef
Barcode	Kiem	Referentie		AMP2	P1	FOX30	CIP5	DA2	E15	CN10	CN30	LZD10	MXF5	F100	OX1	RA5	TE30	SXT25	VA5
M111RY8589	Enterococcus faecium	Q11/062	LOW LEVEL RESISTANT TO GENTAMICIN	R			S					S							R
M111RY6870	Staphylococcus aureus	Q09/031	MRSA		R	R	I	S	R	S		S	S			S	R	S
M111RY6874	Staphylococcus aureus	Q12/023	MRSA		R	R	R	S	R	R		S	R			S	R	R
M111RY6875	Staphylococcus warneri	REF-810				S	I	S	S	S		S	S			S	S	S
M111RY6876	Enterococcus faecium	REF-811		R			S					S							R
M111RY6877	Staphylococcus aureus	REF-755			R	S	I	S	R	S		S	S			S	R	S
M111SY8450	Staphylococcus aureus	REF-807	MRSA		R	R	R	S	R	R		S	R			R	S	S
M111RY6881	Staphylococcus aureus	REF-808	MRSA		R	R	R	R	R	S		S	R			S	S	S
M111SY8431	Staphylococcus aureus	Q18/001	MRSA		R	R	R	S	S	S		S	R			S	S	S
M111RY6883	Staphylococcus aureus	Q20/003			R	S	I	S	R	S		S	S			S	S	S
M111RY6884	Staphylococcus aureus	Q20/039	MRSA		R	R	R	R	R	S		S	R			S	S	S
M111RY6885	Staphylococcus aureus	Q21/003			S	S	R	S	S	S		S	S			S	S	S
M111RY6886	Staphylococcus aureus	Q22/009	MRSA		R	R	R	S	R	S		S	S			S	S	S
M111RY6887	Staphylococcus aureus	Q22/012	MRSA		R	R	R	R	S	S		S	R			S	R	S
M111RY6888	Staphylococcus aureus	Q22/030	MRSA		R	R	I	S	S	S		S	S			S	S	S
M111RY6889	Staphylococcus aureus	Q22/036	MRSA		R	R	I	S	R	S		S	S			S	S	S
M111RY6892	Staphylococcus aureus	Q22/044	MRSA		R	R	I	S	R	S		S	S			S	S	S
M111RY6894	Staphylococcus aureus	Q22/048	MRSA		R	R	I	S	R	S		S	S			S	S	S
M111RY6895	Staphylococcus epidermidis	Q23/023				S	I	S	R	S		S	S			S	S	S
M111RY6896	Staphylococcus aureus	Q23/048	MRSA		R	R	I	S	S	S		S	S			S	S	S
M111RY6897	Staphylococcus aureus	Q23/064			R	S	I	S	S	S		S	S			S	R	S
M111RY6898	Staphylococcus epidermidis	Q23/065
M111RY6901	Staphylococcus aureus	Q23/066	MRSA		R	R	R	S	S	S		S	R			S	R	S
M111RY6902	Staphylococcus aureus	REF-753	MRSA		R	R	I	S	R	S		S	S			S	R	S
M111RY6903	Staphylococcus aureus	REF-754	PENICILLINASE PRODUCER		S	S	I	S	S	S		S	S			S	S	S
M111RY6904	Staphylococcus aureus	REF-809			R	S	I	S	S	S		S	S			S	S	S
M111RY6924	Enterococcus faecium	Q07/006	HIGH LEVEL RESISTANT TO GENTAMICIN	R			R					S							R
M111RY8220	Enterococcus faecium	Q10/001	LOW LEVEL RESISTANT TO GENTAMICIN	R			R					S							R
M111RY6926	Enterococcus faecium	Q10/026	LOW LEVEL RESISTANT TO GENTAMICIN	R			R					S							R
M111RY6927	Enterococcus faecium	Q17/024	LOW LEVEL RESISTANT TO GENTAMICIN	R			R					R							R
M111RY6928	Enterococcus faecalis	Q19/034
M111RY6929	Enterococcus gallinarum	Q19/057	LOW LEVEL RESISTANT TO GENTAMICIN	S			S					S							R
M111RY8585	Enterococcus faecium	Q21/030	HIGH LEVEL RESISTANT TO GENTAMICIN	R			R					S							R
M111RY8590	Enterococcus faecium	Q22/043	LOW LEVEL RESISTANT TO GENTAMICIN	R			R					S							R
M111RY8591	Enterococcus faecalis	Q23/019	HIGH LEVEL RESISTANT TO GENTAMICIN	S			S					S		S					R
M111RY6940	Enterococcus faecalis	Q23/050
M111RY6944	Enterococcus faecium	Q23/068
M111RY8586	Enterococcus faecium	REF-742	LOW LEVEL RESISTANT TO GENTAMICIN	R			S					S							R
M111RY8587	Enterococcus faecium	REF-812	LOW LEVEL RESISTANT TO GENTAMICIN	R			S					S							R
M111RY8588	Enterococcus faecium	REF-813	LOW LEVEL RESISTANT TO GENTAMICIN	S			S					S							R
M111SY2616	Streptococcus pyogenes (Beta-hemolytische streptokok van de groep A)	Q18/003			S			R	R			S	S			S	S	S	S
M111SY1687	Enterococcus faecium	Q22/035	LOW LEVEL RESISTANT TO GENTAMICIN	R			R					S							R
M111SY1688	Streptococcus agalactiae (Beta-hemolytische streptokok van de groep B)	Q22/050			S			S	S			S	S	S		S	R	S	S
M111SY1745	Streptococcus agalactiae (Beta-hemolytische streptokok van de groep B)	Q23/027			S			R	S			S	S	S		S	R	S	S
M111SY1747	Streptococcus agalactiae (Beta-hemolytische streptokok van de groep B)	Q23/058			S			S	S			S	S	S		S	R	S	S
M111SY1749	Streptococcus agalactiae (Beta-hemolytische streptokok van de groep B)	Q23/059
M111SY1750	Streptococcus agalactiae (Beta-hemolytische streptokok van de groep B)	REF-735			S			R	R			S	S	S		S	R	S	S
M111SY1751	Streptococcus agalactiae (Beta-hemolytische streptokok van de groep B)	REF-736			S			S	R			S	S	S		S	R	S	S
M111SY1753	Streptococcus pyogenes (Beta-hemolytische streptokok van de groep A)	REF-739			S			S	R			S	S			S	R	S	S
M111SY1754	Streptococcus pyogenes (Beta-hemolytische streptokok van de groep A)	REF-740			S			S	R			S	S			S	R	S	S
M111SY1757	Streptococcus pyogenes (Beta-hemolytische streptokok van de groep A)	REF-820			S			R	R			S	S			R	R	S	S
M111SY4599	Staphylococcus aureus	Q08/043	MRSA		R	R	R	S	S	S		S	R			R	S	S
M111SY4600	Staphylococcus aureus	Q09/036	MRSA		R	R	R	S	R	S		S	R			S	S	S
M111SY4601	Staphylococcus aureus	Q10/028	MRSA		R	R	R	R	R	R		S	R			S	R	R
M111SY4603	Enterococcus faecium	Q11/062	LOW LEVEL RESISTANT TO GENTAMICIN	R			S					S							R
M111SY4606	Enterococcus faecalis	Q23/032		S			S					R		S					S
M111SY4607	Enterococcus faecium	Q23/035		R			R					S							R
M111SY4608	Streptococcus agalactiae (Beta-hemolytische streptokok van de groep B)	REF-738			S			R	S			S	S			S	R	S	S
M111SY4609	Enterococcus faecalis	REF-814	LOW LEVEL RESISTANT TO GENTAMICIN	S			S					S		S					S
M111SY4610	Streptococcus agalactiae (Beta-hemolytische streptokok van de groep B)	REF-819			S			S	R			S	S	S		S	R	S	S
M111TY2066	Staphylococcus lugdunensis	23/1224			S	S	I	S	S	S		S	S			S	S	S
M111TY2067	Staphylococcus lugdunensis	23/1542			R	S	I	S	S	S		S	S			S	S	S
M111TY2071	Staphylococcus lugdunensis	23/1846			S	S	I	S	S	S		S	S			S	S	S
M111TY2072	Staphylococcus haemolyticus	24/0019				R	R	R	R	R		S	R			R	S	R
M111TY2074	Staphylococcus hominis	24/0028				S	I	S	S	S		S	S			S	S	S
M111TY2075	Staphylococcus epidermidis	24/0074				S	I	R	S	S		S	S			S	S	R
M111TY2076	Staphylococcus epidermidis	24/0076				R	R	R	R	S		S	R			S	S	R
M111TY2077	Staphylococcus epidermidis	24/0079				R	I	S	R	R		S	S			S	S	S
M111TY2079	Staphylococcus epidermidis	24/0080				S	I	S	R	S		S	S			S	S	S
M111TY2080	Staphylococcus epidermidis	24/0084				R	R	R	R	S		S	R			S	S	R
M111TY2081	Staphylococcus hominis	24/0106				R	I	S	R	S		S	S			S	S	R
M111TY2082	Staphylococcus epidermidis	24/0107				R	R	R	R	R		S	R			S	S	R
M111TY2083	Staphylococcus epidermidis	24/0127				R	R	R	R	S		S	R			S	S	R
M111TY2084	Staphylococcus epidermidis	24/0129				R	R	R	R	R		S	R			S	S	R
M111TY2085	Staphylococcus haemolyticus	24/0195				R	R	R	R	R		S	R			R	S	R
M111TY2086	Staphylococcus haemolyticus	24/0207				R	R	R	R	R		S	R			R	S	R
M111TY2087	Staphylococcus haemolyticus	24/0126				R	R	R	R	R		S	R			R	S	R

## Sheet: EUCAST strains
Date	EUCAST Strain	Accessnumber	AST
2024-01-15	S. aureus ATCC 29213	M111RY6861	QC02
2024-01-15	S. aureus ATCC 29213	M111RY6862	QC02
2024-01-15	S. aureus NTCT 12493	M111RY6863	QC11
2024-01-15	S. aureus NTCT 12493	M111RY6864	QC11
2024-01-15	E. faecalis ATCC 29212	M111RY6865	QC03
2024-01-15	E. faecalis ATCC 29212	M111RY6866	QC03
2024-01-16	S. aureus ATCC 29213	M111RY6916	QC02
2024-01-16	S. aureus NTCT 12493	M111RY6919	QC11
2024-01-16	E. faecalis ATCC 29212	M111RY6920	QC03	SXT
2024-01-16	E. faecalis ATCC 29212	M111RY6921	QC03	VA5
2024-01-17	S. aureus ATCC 29213	M111RY7713	QC02
2024-01-17	S. aureus ATCC 29213	M111RY7714	QC02
2024-01-17	S. aureus NTCT 12493	M111RY7715	QC11
2024-01-17	S. aureus NTCT 12493	M111RY7718	QC11
2024-01-17	E. faecalis ATCC 29212	M111RY7719	QC03
2024-01-17	E. faecalis ATCC 29212	M111RY7720	QC03
2024-01-17	E. faecalis ATCC 51299	M111RY7721	QC12
2024-01-17	E. faecalis ATCC 51299	M111RY7722	QC12
2024-01-18	E. coli ATCC 35218	M111RY7728	QC08
2024-01-18	P. aeruginosa ATCC 27853	M111RY7730	QC04
2024-01-18	P. aeruginosa ATCC 27853	M111RY7731	QC04
2024-01-18	K. pneumoniae ATCC 700603	M111RY7733	QC09
2024-01-18	K. pneumoniae ATCC 700603	M111RY7734	QC09
2024-01-20	E. coli ATCC 25922	M111RY9845	QC01
2024-01-20	E. coli ATCC 35218	M111RY9846	QC08
2024-01-20	P. aeruginosa ATCC 27853	M111RY9847	QC04
2024-01-20	K. pneumoniae ATCC 700603	M111RY9850	QC09
2024-01-21	E. coli ATCC 25922	M111RY9875	QC01
2024-01-21	E. coli ATCC 35218	M111RY9876	QC08
2024-01-21	P. aeruginosa ATCC 27853	M111RY9877	QC04
2024-01-21	K. pneumoniae ATCC 700603	M111RY9878	QC09
2024-01-22	S. aureus ATCC 29213	M111SY1676	QC02
2024-01-22	S. aureus ATCC 29213	M111SY1678	QC02
2024-01-22	S. aureus NTCT 12493	M111SY1679	QC11
2024-01-22	S. aureus NTCT 12493	M111SY1680	QC11
2024-01-22	E. faecalis ATCC 29212	M111SY1681	QC03
2024-01-22	E. coli ATCC 25922	M111SY1908	QC01
2024-01-22	E. coli ATCC 35218	M111SY1909	QC08
2024-01-22	P. aeruginosa ATCC 27853	M111SY1911	QC04
2024-01-22	K. pneumoniae ATCC 700603	M111SY1914	QC09
2024-01-23	E. coli ATCC 25922	M111SY1984	QC01
2024-01-23	E. coli ATCC 35218	M111SY1985	QC08
2024-01-23	P. aeruginosa ATCC 27853	M111SY1986	QC04
2024-01-23	K. pneumoniae ATCC 700603	M111SY1987	QC09
2024-01-24	E. coli ATCC 25922	M111SY2860	QC01
2024-01-24	E. coli ATCC 35218	M111SY2861	QC08
2024-01-24	P. aeruginosa ATCC 27853	M111SY2862	QC04
2024-01-24	K. pneumoniae ATCC 700603	M111SY2864	QC09
2024-01-26	E. coli ATCC 35218	M111SY4593	QC08
2024-01-26	P. aeruginosa ATCC 27853	M111SY4594	QC04
2024-01-26	K. pneumoniae ATCC 700603	M111SY4595	QC09
2024-01-26	S. aureus ATCC 29213	M111SY4596	QC02
2024-01-26	S. aureus NTCT 12493	M111SY4597	QC11
2024-01-26	E. faecalis ATCC 29212	M111SY4598	QC03
2024-01-26	E. coli ATCC 25922	M111SY5042	QC01
2024-01-26	E. coli ATCC 25922	M111SY5043	QC01
2024-01-26	E. coli ATCC 35218	M111SY5044	QC08
2024-01-26	E. coli ATCC 35218	M111SY5046	QC08
2024-01-26	P. aeruginosa ATCC 27853	M111SY5048	QC04
2024-01-26	P. aeruginosa ATCC 27853	M111SY5049	QC04
2024-01-26	K. pneumoniae ATCC 700603	M111SY5053	QC09
2024-01-26	K. pneumoniae ATCC 700603	M111SY5055	QC09
2024-01-26	S. aureus ATCC 29213	M111SY5056	QC02
2024-01-26	S. aureus ATCC 29213	M111SY5059	QC02
2024-01-26	S. aureus NTCT 12493	M111SY5061	QC11
2024-01-26	S. aureus NTCT 12493	M111SY5065	QC11
2024-01-26	E. faecalis ATCC 29212	M111SY5066	QC03
2024-01-26	E. faecalis ATCC 29212	M111SY5067	QC03
2024-01-31	S. aureus ATCC 29213	M111SY8958	QC11
2024-01-31	S. aureus NTCT 12493	M111SY8959	QC11
2024-01-31	E. faecalis ATCC 29212	M111SY8961	QC03
2024-02-03	S. aureus ATCC 29213	M111TY2062	QC11
2024-02-03	S. aureus NTCT 12493	M111TY2063	QC11
2024-02-03	E. faecalis ATCC 29212	M111TY2064	QC03

## Sheet: Strains
Barcode	Organisme	Referentie	Type	Oorsprong	Opmerking	AB Configuratie	Status	#MH	#MHF	Colibri probleem	Reading Colibri	Reading Ref
M111RY7763	Klebsiella pneumoniae	23/0221	GNB	Routine	OXA48	A01	Done	3	/
M111RY8194	Klebsiella pneumoniae	23/0445	GNB	Routine	KPC	A01	Done	3	/
M111RY8195	Klebsiella pneumoniae	23/0644	GNB	Routine	NDM	A01	Done	3	/		FEP30	Bijsmet ?
M111RY8196	Klebsiella pneumoniae	23/0645	GNB	Routine	KPC	A01	Done	3	/
M111RY8197	Klebsiella pneumoniae	23/0674	GNB	Routine	NDM	A01	Done	3	/
M111RY8200	Klebsiella pneumoniae	23/0740	GNB	Routine	OXA48+NDM	A01	Done	3	/		Disk niet herkend
M111RY8201	Citrobacter freundii complex	23/0840	GNB	Routine	OXA48	A01	Done	3	/
M111RY8202	Klebsiella aerogenes	23/0964	GNB	Routine	ESBL Positief / CPE Negatief	A01	Done	3	/
M111RY8204	Escherichia coli	23/1030	GNB	Routine	OXA48	A01	Done	3	/
M111RY8205	Enterobacter cloacae complex	23/1048	GNB	Routine	OXA48	A01	Done	3	/
M111SY2021	Escherichia coli	23/1049	GNB	Routine	OXA48	A01	Done	3	/	Pipet
M111TY2066	Staphylococcus lugdunensis	23/1224	GP	Routine		A02	AST	3	/
M111RY8208	Escherichia coli	23/1370	GNB	Routine	NDM	A01	Done	3	/
M111RY8209	Citrobacter freundii complex	23/1371	GNB	Routine	NDM	A01	Done	3	/
M111RY8210	Klebsiella pneumoniae	23/1372	GNB	Routine	NDM	A01	Done	3	/		AUG30	AUG30
M111RY8211	Klebsiella pneumoniae	23/1373	GNB	Routine	OXA48	A01	Done	3	/
M111RY8212	Escherichia coli	23/1391	GNB	Routine	OXA48	A01	Done	3	/
M111RY8213	Klebsiella oxytoca	23/1449	GNB	Routine	NDM	A01	Done	3	/
M111TY2067	Staphylococcus lugdunensis	23/1542	GP	Routine		A03	AST	4	/
M111RY8215 / M111RY9530	Pseudomonas aeruginosa	23/1547	GNB	Routine	MBL	A05	Done	2	/
M111TY2070	Staphylococcus lugdunensis	23/1553	GP	Routine		A04	AST	5	/
M111RY8216	Escherichia coli	23/1560	GNB	Routine	NDM	A01	Done	3	/
M111RY8218	Klebsiella pneumoniae	23/1612	GNB	Routine	CPE	A01	Done	3	/
M111RY8217	Proteus vulgaris	23/1621	GNB	Routine	CPE verdacht	A01	Done	3	/
M111TY2071	Staphylococcus lugdunensis	23/1846	GP	Routine		A05	AST	6	/
M111TY2072	Staphylococcus haemolyticus	24/0019	GP	Routine	ERY R, CLI R	A06	AST	7	/
M111TY2074	Staphylococcus hominis	24/0028	GP	Routine		A08	AST	9	/
M111TY2075	Staphylococcus epidermidis	24/0074	GP	Routine	ERY R, CLI S	A09	AST	10	/
M111TY2076	Staphylococcus epidermidis	24/0076	GP	Routine	ERY R, CLI R	A10	AST	11	/
M111TY2077	Staphylococcus epidermidis	24/0079	GP	Routine	ERY S, CLI R	A11	AST	12	/
M111TY2079	Staphylococcus epidermidis	24/0080	GP	Routine	ERY S, CLI R	A12	AST	13	/
M111TY2080	Staphylococcus epidermidis	24/0084	GP	Routine	ERY R, CLI R	A13	AST	14	/
M111TY2081	Staphylococcus hominis	24/0106	GP	Routine	ERY S, CLI R	A14	AST	15	/
M111TY2082	Staphylococcus epidermidis	24/0107	GP	Routine	ERY R, CLI R	A15	AST	16	/
M111TY2087	Staphylococcus haemolyticus	24/0126	GP	Routine	ERY R, CLI R	A20	AST	21	/
M111TY2083	Staphylococcus epidermidis	24/0127	GP	Routine	ERY R, CLI R	A16	AST	17	/
M111TY2084	Staphylococcus epidermidis	24/0129	GP	Routine	ERY R, CLI R	A17	AST	18	/
M111TY2085	Staphylococcus haemolyticus	24/0195	GP	Routine	ERY R, CLI R	A18	AST	19	/
M111TY2086	Staphylococcus haemolyticus	24/0207	GP	Routine	ERY R, CLI R	A19	AST	20	/
M111RY6924	Enterococcus faecium	Q07/006	GP	EQA		A16	Done	2	/
M111SY1988	Escherichia coli	Q07/007	GNB	EQA	ESBL Negatief	A01	Done	3	/
M111SY1915	Klebsiella pneumoniae	Q07/008	GNB	EQA	ESBL Positief	A01	Done	3	/		CAZ/CXM/CRO
M111RY9851	Pseudomonas aeruginosa	Q07/009	GNB	EQA		A05	Done	2	/
M111RY9852	Pseudomonas aeruginosa	Q07/010	GNB	EQA		A05	Done	2	/
M111SY1989	Escherichia coli	Q08/010	GNB	EQA	ESBL Positief	A01	Done	3	/			AUG30
M111SY1990	Escherichia coli	Q08/011	GNB	EQA	ESBL Negatief	A01	Done	3	/
M111SY4599	Staphylococcus aureus	Q08/043	GP	EQA	MRSA	A02	Done	3	/
M111SY1991	Escherichia coli	Q09/002	GNB	EQA	ESBL Positief	A01	Done	3	/
M111SY2865	Klebsiella oxytoca	Q09/003	GNB	EQA	K1 hyperproducer	A01	Done	3	/
M111RY9853	Pseudomonas aeruginosa	Q09/015	GNB	EQA		A05	Done	2	/
M111SY1917	Klebsiella pneumoniae	Q09/016	GNB	EQA	VIM-1	A01	Done	3	/		AST001: geen AB herkenning
M111SY1992	Escherichia coli	Q09/027	GNB	EQA	ESBL Positief	A01	Done	3	/
M111SY1918	Klebsiella pneumoniae	Q09/028	GNB	EQA	ESBL Negatief	A01	Done	3	/
M111RY9854	Pseudomonas aeruginosa	Q09/029	GNB	EQA		A05	Done	2	/
M111RY9855	Pseudomonas aeruginosa	Q09/030	GNB	EQA		A05	Done	2	/
M111RY6870	Staphylococcus aureus	Q09/031	GP	EQA	MRSA	A02	Done	3	/
M111RY9857	Pseudomonas aeruginosa	Q09/035	GNB	EQA	TZP36 en CFT variabel	A05	Done	2	/
M111SY4600	Staphylococcus aureus	Q09/036	GP	EQA	MRSA	A02	Done	3	/
M111RY6925 / M111RY8220	Enterococcus faecium	Q10/001	GP	EQA	AMP R en VAN R	A16	Done	2	/
M111SY1920	Klebsiella pneumoniae	Q10/023	GNB	EQA	ESBL Negatief	A01	Done	3	/		CRO/CAZ
M111SY1993	Escherichia coli	Q10/024	GNB	EQA	ESBL Negatief	A01	Done	3	/
M111RY6926	Enterococcus faecium	Q10/026	GP	EQA	AMP R en VAN R	A16	Done	2	/
M111RY9858	Pseudomonas aeruginosa	Q10/027	GNB	EQA	TZP36 R	A05	Done	2	/
M111SY4601	Staphylococcus aureus	Q10/028	GP	EQA	MRSA	A02	Done	3	/
M111SY1994	Escherichia coli	Q11/059	GNB	EQA	ESBL Positief	A01	Done	3	/
M111SY1921	Klebsiella pneumoniae	Q11/060	GNB	EQA	ESBL Positief	A01	Done	3	/
M111RY6933 / M111RY8589	Enterococcus faecium	Q11/062	GP	EQA	Van B Positief	A16	Done	2	/		SXT / F100	F100
M111SY4603	Enterococcus faecium	Q11/062	GP	EQA		A16	Done	2	/
M111RY9860	Pseudomonas aeruginosa	Q11/063	GNB	EQA		A05	Done	2	/
M111RY9861	Pseudomonas aeruginosa	Q11/064	GNB	EQA		A05	Done	2	/
M111RY9864	Pseudomonas aeruginosa	Q12/013	GNB	EQA		A05	Done	2	/
M111SY1995	Escherichia coli	Q12/020	GNB	EQA	ESBL Positief	A01	Done	3	/
M111RY9865	Pseudomonas aeruginosa	Q12/022	GNB	EQA	MBL	A05	Done	2	/		AST Colibri: geen herkenning schijfjes
M111RY6874	Staphylococcus aureus	Q12/023	GP	EQA	MRSA	A02	Done	3	/
M111SY1996	Escherichia coli	Q17/010	GNB	EQA	ESBL Positief	A01	Done	3	/
M111RY6927	Enterococcus faecium	Q17/024	GP	EQA	Van A Positief	A16	Done	2	/		SXT / F100
M111SY1997	Escherichia coli	Q17/025	GNB	EQA	ESBL Positief	A01	Done	3	/
M111SY8431	Staphylococcus aureus	Q18/001	GP	EQA	MRSA	A02	Done	3	/
M111SY1686 / M111SY2616	Streptococcus pyogenes (Beta-hemolytische streptokok van de groep A)	Q18/003	GP	EQA		A17	Done	/	2	Pipet
M111SY1922	Klebsiella pneumoniae	Q18/009	GNB	EQA		A01	Done	3	/
M111SY1923	Klebsiella pneumoniae	Q18/011	GNB	EQA	OXA48	A01	Done	3	/
M111SY1999	Escherichia coli	Q19/033	GNB	EQA		A01	Done	3	/
M111RY6928	Enterococcus faecalis	Q19/034	GP	EQA		A16	Done	2	/	0,5 McF
M111SY2000	Escherichia coli	Q19/055	GNB	EQA	OXA48	A01	Done	3	/
M111RY6929	Enterococcus gallinarum	Q19/057	GP	EQA	Van C1 Positief	A16	Done	2	/		F100
M111RY9866	Pseudomonas aeruginosa	Q19/058	GNB	EQA	MBL VIM	A05	Done	2	/
M111SY2002	Escherichia coli	Q20/002	GNB	EQA		A01	Done	3	/
M111RY6883	Staphylococcus aureus	Q20/003	GP	EQA		A02	Done	3	/
M111SY1924	Klebsiella aerogenes	Q20/038	GNB	EQA	ESBL Positief	A01	Done	3	/
M111RY6884	Staphylococcus aureus	Q20/039	GP	EQA	MRSA	A02	Done	3	/
M111RY6885	Staphylococcus aureus	Q21/003	GP	EQA		A02	Re-run	3	/
M111RY6930 / M111RY8585	Enterococcus faecium	Q21/030	GP	EQA	Van A Positief	A16	Done	2	/
M111RY9869	Pseudomonas aeruginosa	Q22/004	GNB	EQA	MBL VIM	A05	Done	2	/
M111RY6886	Staphylococcus aureus	Q22/009	GP	EQA	MRSA	A02	Done	3	/
M111SY1925	Klebsiella pneumoniae	Q22/010	GNB	EQA	OXA48	A01	Done	3	/
M111SY2003	Escherichia coli	Q22/011	GNB	EQA	NDM	A01	Done	3	/
M111RY6887	Staphylococcus aureus	Q22/012	GP	EQA	MRSA	A02	Done	3	/
M111SY1685	Pseudomonas aeruginosa	Q22/013	GNB	EQA		A05	Done	2	/	Pipet
M111SY2008	Escherichia coli	Q22/028	GNB	EQA	ESBL Positief	A01	Done	3	/
M111SY2867	Pseudomonas putida	Q22/029	GNB	EQA		A05	Done	2	/
M111RY6888	Staphylococcus aureus	Q22/030	GP	EQA	MRSA	A02	Done	3	/
M111RY9874	Pseudomonas aeruginosa	Q22/031	GNB	EQA		A05	Done	2	/
M111SY2009	Acinetobacter baumannii	Q22/032	GNB	EQA	Multi R	A07	Done	1	/
M111SY2010	Klebsiella oxytoca/Raoultella species	Q22/033	GNB	EQA	VIM	A01	Done	3	/
M111SY1687	Enterococcus faecium	Q22/035	GP	EQA	Van A Positief	A16	Done	2	/		SXT25
M111RY6889	Staphylococcus aureus	Q22/036	GP	EQA	MRSA	A02	Done	3	/
M111SY1927	Klebsiella pneumoniae	Q22/041	GNB	EQA	OXA48	A01	Done	3	/
M111SY2011	Escherichia coli	Q22/042	GNB	EQA	IMP	A01	Done	3	/
M111RY6936 / M111RY8590	Enterococcus faecium	Q22/043	GP	EQA	Melding 63840	A16	Done	2	/			SXT
M111RY6892	Staphylococcus aureus	Q22/044	GP	EQA	MRSA	A02	Done	3	/
M111RY6894	Staphylococcus aureus	Q22/048	GP	EQA	MRSA	A02	Done	3	/
M111SY1688	Streptococcus agalactiae (Beta-hemolytische streptokok van de groep B)	Q22/050	GP	EQA		A17	Done	/	2
M111SY2868	Enterobacter cloacae complex	Q23/013	GNB	EQA	ESBL Positief	A01	Done	3	/
M111SY2012	Escherichia coli	Q23/014	GNB	EQA	ESBL Positief	A01	Done	3	/
M111SY1928	Klebsiella pneumoniae	Q23/015	GNB	EQA	EBBL Positief, NDM	A01	Done	3	/
M111SY1929	Klebsiella pneumoniae	Q23/016	GNB	EQA		A01	Done	3	/
M111SY2013	Pseudomonas aeruginosa	Q23/017	GNB	EQA		A05	Done	2	/
M111SY2869	Serratia marcescens complex	Q23/018	GNB	EQA		A01	Done	3	/			AMP10
M111RY6937 / M111RY8591	Enterococcus faecalis	Q23/019	GP	EQA	Van B Positief	A16	Done	2	/			CIP5/AMP2/LZD10/F100
M111SY2014	Escherichia coli	Q23/020	GNB	EQA		A01	Done	3	/
M111SY2870	Salmonella species	Q23/021	GNB	EQA		A01	Done	3	/
M111RY6895	Staphylococcus epidermidis	Q23/023	GP	EQA	ERY R, CLI S	A02	Done	3	/
M111SY1930	Klebsiella pneumoniae	Q23/024	GNB	EQA	OXA48	A01	Done	3	/
M111SY2871	Pseudomonas aeruginosa	Q23/026	GNB	EQA		A05	Done	2	/
M111SY1745	Streptococcus agalactiae (Beta-hemolytische streptokok van de groep B)	Q23/027	GP	EQA	ERY S, CLI R	A17	Done	/	2
M111SY2015	Escherichia coli	Q23/030	GNB	EQA	ESBL Positief	A01	Done	3	/
M111SY1931	Klebsiella pneumoniae	Q23/031	GNB	EQA	OXA48	A01	Done	3	/
M111SY4606	Enterococcus faecalis	Q23/032	GP	EQA		A16	Done	2	/		F100
M111SY1932	Klebsiella pneumoniae	Q23/033	GNB	EQA	OXA48 + NDM	A01	Done	3	/
M111SY2016	Acinetobacter baumannii	Q23/034	GNB	EQA		A07	Done	1	/
M111SY4607	Enterococcus faecium	Q23/035	GP	EQA	Van A Positief	A16	Done	2	/	Pipet
M111SY2017	Escherichia coli	Q23/045	GNB	EQA		A01	Done	3	/
M111RY6896	Staphylococcus aureus	Q23/048	GP	EQA	MRSA	A02	Done	3	/
M111RY6940	Enterococcus faecalis	Q23/050	GP	EQA		A16	Done	2	/	0,5 McF
M111SY1747	Streptococcus agalactiae (Beta-hemolytische streptokok van de groep B)	Q23/058	GP	EQA		A17	Done	/	2
M111SY1749	Streptococcus agalactiae (Beta-hemolytische streptokok van de groep B)	Q23/059	GP	EQA		A17	Done	/	2	0,5 McF
M111SY2018	Klebsiella pneumoniae	Q23/060	GNB	EQA		A01	Done	3	/
M111SY2019	Escherichia coli	Q23/062	GNB	EQA		A01	Done	3	/
M111RY6897	Staphylococcus aureus	Q23/064	GP	EQA		A02	Done	3	/
M111RY6898	Staphylococcus epidermidis	Q23/065	GP	EQA		A02	Done	3	/
M111RY6901	Staphylococcus aureus	Q23/066	GP	EQA	MRSA	A02	Done	3	/
M111SY2020	Klebsiella pneumoniae	Q23/067	GNB	EQA	VIM	A01	Done	3	/
M111RY6944	Enterococcus faecium	Q23/068	GP	EQA		A16	Done	2	/	0,5 McF
M111RY9879	Pseudomonas aeruginosa	REF-700	GNB	NAC		A05	Done	2	/
M111RY9880	Pseudomonas aeruginosa	REF-701	GNB	NAC		A05	Done	2	/
M111RY9881	Acinetobacter baumannii	REF-705	GNB	NAC		A07	Done	1	/
M111RY9882	Acinetobacter species	REF-706	GNB	NAC		A07	Done	1	/
M111RY9883	Escherichia coli	REF-707	GNB	NAC		A01	Done	3	/
M111RY9887	Klebsiella pneumoniae	REF-708	GNB	NAC	ESBL Positief	A01	Done	3	/		ESBL zichtbaar
M111RY9888	Pseudomonas aeruginosa	REF-709	GNB	NAC		A05	Done	2	/
M111RY9890	Enterobacter cloacae complex	REF-711	GNB	NAC		A01	Done	3	/
M111RY9894	Klebsiella oxytoca/Raoultella species	REF-715	GNB	NAC		A01	Done	3	/
M111RY9895	Klebsiella oxytoca	REF-716	GNB	NAC		A01	Done	3	/		ESBL zichtbaar
M111RY9896	Klebsiella pneumoniae	REF-717	GNB	NAC	ESBL Positief	A01	Done	3	/		ESBL zichtbaar
M111RY9901	Klebsiella pneumoniae	REF-718	GNB	NAC		A01	Done	3	/
M111SY2873	Escherichia coli	REF-720	GNB	NAC	ESBL Positief	A01	Done	3	/
M111SY2874	Escherichia coli	REF-721	GNB	NAC		A01	Done	3	/
M111SY2875	Escherichia coli	REF-722	GNB	NAC		A01	Done	3	/		ESBL+	ESBL+
M111SY2876	Citrobacter freundii complex	REF-724	GNB	NAC		A01	Done	3	/
M111SY2877	Enterobacter asburiae	REF-725	GNB	NAC	ESBL Positief	A01	Done	3	/
M111SY2878	Enterobacter cloacae complex	REF-726	GNB	NAC	ESBL Positief	A01	Done	3	/		ESBL+	ESBL+
M111SY2879	Enterobacter cloacae complex	REF-727	GNB	NAC	ESBL Positief/CPE Verdacht?	A01	Done	3	/		ESBL+	ESBL+
M111SY2880	Morganella morgani	REF-728	GNB	NAC		A01	Done	3	/
M111SY2881	Serratia marcescens complex	REF-729	GNB	NAC		A01	Done	3	/
M111SY2882	Proteus mirabilis	REF-730	GNB	NAC		A01	Done	3	/		ESBL+	ESBL+
M111SY2884	Serratia marcescens complex	REF-731	GNB	NAC	CPE verdacht	A01	Done	3	/
M111SY2885	Escherichia coli	REF-732	GNB	NAC		A01	Done	3	/
M111SY2886	Klebsiella pneumoniae	REF-733	GNB	NAC		A01	Done	3	/
M111SY1750	Streptococcus agalactiae (Beta-hemolytische streptokok van de groep B)	REF-735	GP	NAC		A17	Done	/	2
M111SY1751	Streptococcus agalactiae (Beta-hemolytische streptokok van de groep B)	REF-736	GP	NAC		A17	Done	/	2
M111SY4608	Streptococcus agalactiae (Beta-hemolytische streptokok van de groep B)	REF-738	GP	NAC		A17	Done	/	2			Besmet
M111SY1753	Streptococcus pyogenes (Beta-hemolytische streptokok van de groep A)	REF-739	GP	NAC		A17	Done	/	2		SXT25/F100/AMP2/P1	Besmet
M111SY1754	Streptococcus pyogenes (Beta-hemolytische streptokok van de groep A)	REF-740	GP	NAC	D-test positief	A17	Done	/	2
M111RY6945 / M111RY8586	Enterococcus faecium	REF-742	GP	NAC	Van B Positief	A16	Done	2	/		SXT / VA5	SXT / VA5
M111RY6902	Staphylococcus aureus	REF-753	GP	NAC	D-test positief	A02	Done	3	/
M111RY6903	Staphylococcus aureus	REF-754	GP	NAC		A02	Done	3	/
M111RY6877	Staphylococcus aureus	REF-755	GP	NAC	D-test positief	A02	Done	3	/
M111SY2887	Klebsiella aerogenes	REF-793	GNB	NAC		A01	Done	3	/
M111SY2888	Klebsiella pneumoniae	REF-794	GNB	NAC	ESBL Positief	A01	Done	3	/
M111SY2890	Klebsiella pneumoniae	REF-795	GNB	NAC	ESBL Positief	A01	Done	3	/
M111SY2891	Klebsiella pneumoniae	REF-796	GNB	NAC		A01	Done	3	/
M111SY2892	Citrobacter koseri	REF-797	GNB	NAC		A01	Done	3	/
M111SY2893	Morganella morganii	REF-798	GNB	NAC		A01	Done	3	/		CAZ10
M111SY2894	Escherichia coli	REF-799	GNB	NAC		A01	Done	3	/
M111SY2895	Morganella morganii	REF-800	GNB	NAC		A01	Done	3	/
M111SY2897	Enterobacter cloacae complex	REF-801	GNB	NAC		A01	Done	3	/
M111SY2910	Escherichia coli	REF-802	GNB	NAC	ESBL Positief	A01	Done	3	/		ESBL+	ESBL+
M111SY2911	Escherichia coli	REF-803	GNB	NAC		A01	Done	3	/			CIP5
M111RY9902	Pseudomonas aeruginosa	REF-804	GNB	NAC		A05	Done	2	/
M111RY9903	Pseudomonas aeruginosa	REF-805	GNB	NAC	MBL VIM	A05	Done	2	/
M111RY9904	Pseudomonas aeruginosa	REF-806	GNB	NAC	MBL VIM	A05	Done	2	/
M111SY8450	Staphylococcus aureus	REF-807	GP	NAC		A02	Done	3	/
M111RY6881	Staphylococcus aureus	REF-808	GP	NAC		A02	Done	3	/
M111RY6904	Staphylococcus aureus	REF-809	GP	NAC		A02	Done	3	/
M111RY6875	Staphylococcus warneri	REF-810	GP	NAC		A02	Done	3	/
M111RY6876	Enterococcus faecium	REF-811	GP	NAC	Van A Positief	A16	Done	2	/
M111RY6947 / M111RY8587	Enterococcus faecium	REF-812	GP	NAC	Van B Positief	A16	Done	2	/		SXT / VA5	SXT / VA5
M111RY6948 / M111RY8588	Enterococcus faecium	REF-813	GP	NAC	Van A Positief	A16	Done	2	/
M111SY4609	Enterococcus faecalis	REF-814	GP	NAC		A16	Re-run	2	/
M111SY4610	Streptococcus agalactiae (Beta-hemolytische streptokok van de groep B)	REF-819	GP	NAC	D-test negatief	A17	Done	/	2
M111SY1757	Streptococcus pyogenes (Beta-hemolytische streptokok van de groep A)	REF-820	GP	NAC		A17	Done	/	2			Verkeerde kiem bij AER-1

[truncated: 8 more sheets: Re-Runs, AB A01, AB A02, AB A05, AB A07, AB A16, AB A17, IQC]
